# Supplementary material for: In vivo transcriptional analysis of mice infected with Leishmania major unveils cellular heterogeneity and altered transcriptomic profiling at single-cell resolution
Source: PLoS Negl Trop Dis. 2022 Jul 5;16(7):e0010518. doi: 10.1371/journal.pntd.0010518 (PMC9286232; doi:10.1371/journal.pntd.0010518)
Supplement: S1 Table — (XLSX) [file pntd.0010518.s007.xlsx]

## Sheet: Supplementary table 1
Chromosome	ENSEMBL ID	ENTREZID	SYMBOL	GENENAME	logFC	PValue
1	ENSMUSG00000033845	27395	Mrpl15	mitochondrial ribosomal protein L15	1.20692	0.468999
1	ENSMUSG00000025903	18777	Lypla1	lysophospholipase 1	-0.375485	0.823284
1	ENSMUSG00000033813	21399	Tcea1	transcription elongation factor A (SII) 1	-3.0877	0.196771
1	ENSMUSG00000002459	58175	Rgs20	regulator of G-protein signaling 20	-2.39033	0.366976
1	ENSMUSG00000033793	108664	Atp6v1h	ATPase, H+ transporting, lysosomal V1 subunit H	-0.811789	0.582442
1	ENSMUSG00000025907	12421	Rb1cc1	RB1-inducible coiled-coil 1	-0.838835	0.106302
1	ENSMUSG00000051285	319263	Pcmtd1	protein-L-isoaspartate (D-aspartate) O-methyltransferase domain containing 1	-0.52208	0.655053
1	ENSMUSG00000061024	59014	Rrs1	ribosome biogenesis regulator 1	-1.74733	0.284842
1	ENSMUSG00000045210	70675	Vcpip1	valosin containing protein (p97)/p47 complex interacting protein 1	1.27424	0.529736
1	ENSMUSG00000025915	170755	Sgk3	serum/glucocorticoid regulated kinase 3	0.634401	0.69063
1	ENSMUSG00000098234	73824	Snhg6	small nucleolar RNA host gene 6	2.03469	0.430052
1	ENSMUSG00000025917	26754	Cops5	COP9 signalosome subunit 5	0.550441	0.524153
1	ENSMUSG00000056763	211660	Cspp1	centrosome and spindle pole associated protein 1	-0.430517	0.831696
1	ENSMUSG00000067851	211673	Arfgef1	ADP-ribosylation factor guanine nucleotide-exchange factor 1(brefeldin A-inhibited)	-0.0125637	0.989473
1	ENSMUSG00000048960	109294	Prex2	phosphatidylinositol-3,4,5-trisphosphate-dependent Rac exchange factor 2	-3.03023	0.266315
1	ENSMUSG00000016918	240725	Sulf1	sulfatase 1	4.11177	0.184105
1	ENSMUSG00000005886	17978	Ncoa2	nuclear receptor coactivator 2	-1.28451	0.523346
1	ENSMUSG00000025935	72265	Tram1	translocating chain-associating membrane protein 1	0.633369	0.435287
1	ENSMUSG00000025937	212442	Lactb2	lactamase, beta 2	0.163274	0.949879
1	ENSMUSG00000025925	21749	Terf1	telomeric repeat binding factor 1	-0.610045	0.801154
1	ENSMUSG00000043716	19989	Rpl7	ribosomal protein L7	-0.473346	0.217137
1	ENSMUSG00000025921	98711	Rdh10	retinol dehydrogenase 10 (all-trans)	-1.13748	0.577648
1	ENSMUSG00000025920	29819	Stau2	staufen double-stranded RNA binding protein 2	0.261976	0.912902
1	ENSMUSG00000025939	66799	Ube2w	ubiquitin-conjugating enzyme E2W (putative)	-1.30343	0.521377
1	ENSMUSG00000079658	67923	Eloc	elongin C	-1.00636	0.409839
1	ENSMUSG00000025940	70397	Tmem70	transmembrane protein 70	-0.899132	0.633234
1	ENSMUSG00000025779	17087	Ly96	lymphocyte antigen 96	2.07469	0.475239
1	ENSMUSG00000025776	83691	Crispld1	cysteine-rich secretory protein LCCL domain containing 1	-1.28977	0.42693
1	ENSMUSG00000025927	21419	Tfap2b	transcription factor AP-2 beta	-0.701328	0.391619
1	ENSMUSG00000041859	17215	Mcm3	minichromosome maintenance complex component 3	-0.802018	0.56426
1	ENSMUSG00000041779	170829	Tram2	translocating chain-associating membrane protein 2	-1.42206	0.515788
1	ENSMUSG00000025933	75712	Tmem14a	transmembrane protein 14A	9.29252	0.0219244
1	ENSMUSG00000025934	14859	Gsta3	glutathione S-transferase, alpha 3	-2.81507	0.20847
1	ENSMUSG00000026158	70155	Ogfrl1	opioid growth factor receptor-like 1	0.803317	0.559042
1	ENSMUSG00000026155	98366	Smap1	small ArfGAP 1	1.40173	0.0857315
1	ENSMUSG00000026154	68002	Sdhaf4	succinate dehydrogenase complex assembly factor 4	-2.02832	0.364966
1	ENSMUSG00000026153	68187	Fam135a	family with sequence similarity 135, member A	-0.586019	0.705412
1	ENSMUSG00000026147	12839	Col9a1	collagen, type IX, alpha 1	-2.32867	0.163778
1	ENSMUSG00000073725	68421	Lmbrd1	LMBR1 domain containing 1	1.86224	0.155175
1	ENSMUSG00000048874	213109	Phf3	PHD finger protein 3	-0.57519	0.47891
1	ENSMUSG00000026064	19243	Ptp4a1	protein tyrosine phosphatase 4a1	-1.11189	0.534764
1	ENSMUSG00000026134	19076	Prim2	DNA primase, p58 subunit	2.53958	0.379159
1	ENSMUSG00000004768	19335	Rab23	RAB23, member RAS oncogene family	-0.402875	0.879815
1	ENSMUSG00000042197	98403	Zfp451	zinc finger protein 451	1.28545	0.415633
1	ENSMUSG00000026131	13518	Dst	dystonin	-1.07194	0.000733642
1	ENSMUSG00000042111	69668	Ccdc115	coiled-coil domain containing 115	-0.527484	0.641737
1	ENSMUSG00000026127	27993	Imp4	IMP4, U3 small nucleolar ribonucleoprotein	0.00688261	0.99517
1	ENSMUSG00000026126	19253	Ptpn18	protein tyrosine phosphatase, non-receptor type 18	2.59107	0.00329367
1	ENSMUSG00000037509	226970	Arhgef4	Rho guanine nucleotide exchange factor (GEF) 4	-1.76346	0.477359
1	ENSMUSG00000037503	214469	Fam168b	family with sequence similarity 168, member B	-1.59172	0.219804
1	ENSMUSG00000026123	226971	Plekhb2	pleckstrin homology domain containing, family B (evectins) member 2	0.378041	0.716681
1	ENSMUSG00000045216	50785	Hs6st1	heparan sulfate 6-O-sulfotransferase 1	-0.837039	0.576031
1	ENSMUSG00000037470	320011	Uggt1	UDP-glucose glycoprotein glucosyltransferase 1	1.03091	0.458628
1	ENSMUSG00000047180	214854	Neurl3	neuralized E3 ubiquitin protein ligase 3	8.0048	0.00054156
1	ENSMUSG00000037447	214855	Arid5a	AT rich interactive domain 5A (MRF1-like)	-0.42079	0.792222
1	ENSMUSG00000010453	226976	Kansl3	KAT8 regulatory NSL complex subunit 3	-0.287729	0.848826
1	ENSMUSG00000001143	214895	Lman2l	lectin, mannose-binding 2-like	1.00654	0.705067
1	ENSMUSG00000037408	94220	Cnnm4	cyclin M4	-1.33949	0.604062
1	ENSMUSG00000001138	94218	Cnnm3	cyclin M3	-1.21104	0.515735
1	ENSMUSG00000026121	20353	Sema4c	sema domain, immunoglobulin domain (Ig), transmembrane domain (TM) and short cytoplasmic domain, (semaphorin) 4C	-3.0812	0.165073
1	ENSMUSG00000061518	12859	Cox5b	cytochrome c oxidase subunit 5B	1.06805	0.331808
1	ENSMUSG00000037351	226977	Actr1b	ARP1 actin-related protein 1B, centractin beta	-0.308357	0.825898
1	ENSMUSG00000026117	22637	Zap70	zeta-chain (TCR) associated protein kinase	10.4977	0.0132826
1	ENSMUSG00000026116	56030	Tmem131	transmembrane protein 131	-2.18722	0.295331
1	ENSMUSG00000026112	76178	Coa5	cytochrome C oxidase assembly factor 5	1.21148	0.138776
1	ENSMUSG00000026111	67387	Unc50	unc-50 homolog	-0.771883	0.664278
1	ENSMUSG00000026110	269181	Mgat4a	mannoside acetylglucosaminyltransferase 4, isoenzyme A	0.0483843	0.982275
1	ENSMUSG00000026090	72097	2010300C02Rik	RIKEN cDNA 2010300C02 gene	-0.770879	0.735194
1	ENSMUSG00000060771	211484	Tsga10	testis specific 10	0.215169	0.930205
1	ENSMUSG00000026088	69028	Mitd1	MIT, microtubule interacting and transport, domain containing 1	-0.171736	0.905248
1	ENSMUSG00000026087	107734	Mrpl30	mitochondrial ribosomal protein L30	-0.0403843	0.972118
1	ENSMUSG00000058407	98258	Txndc9	thioredoxin domain containing 9	0.604762	0.504704
1	ENSMUSG00000026083	226982	Eif5b	eukaryotic translation initiation factor 5B	-0.0906115	0.813503
1	ENSMUSG00000026082	56210	Rev1	REV1, DNA directed polymerase	-0.971849	0.653374
1	ENSMUSG00000037138	16764	Aff3	AF4/FMR2 family, member 3	-1.82162	0.236341
1	ENSMUSG00000026078	68833	Pdcl3	phosducin-like 3	-0.236199	0.916526
1	ENSMUSG00000073702	114641	Rpl31	ribosomal protein L31	-0.0543959	0.884128
1	ENSMUSG00000003134	54610	Tbc1d8	TBC1 domain family, member 8	5.82601	0.0464153
1	ENSMUSG00000003135	52846	Cnot11	CCR4-NOT transcription complex, subunit 11	1.33166	0.556153
1	ENSMUSG00000077704	100217461	Snord89	small nucleolar RNA, C/D box 89	0.187199	0.90551
1	ENSMUSG00000048234	67702	Rnf149	ring finger protein 149	3.63927	1.27475e-05
1	ENSMUSG00000050967	263764	Creg2	cellular repressor of E1A-stimulated genes 2	11.1666	0.00771222
1	ENSMUSG00000026074	26921	Map4k4	mitogen-activated protein kinase kinase kinase kinase 4	0.496843	0.402656
1	ENSMUSG00000026073	16178	Il1r2	interleukin 1 receptor, type II	-0.0753458	0.932692
1	ENSMUSG00000026072	16177	Il1r1	interleukin 1 receptor, type I	1.18555	0.514495
1	ENSMUSG00000070942	107527	Il1rl2	interleukin 1 receptor-like 2	-2.56649	0.280914
1	ENSMUSG00000026069	17082	Il1rl1	interleukin 1 receptor-like 1	2.75892	0.138534
1	ENSMUSG00000026070	16182	Il18r1	interleukin 18 receptor 1	7.19347	0.0194418
1	ENSMUSG00000026068	16174	Il18rap	interleukin 18 receptor accessory protein	2.25571	0.259871
1	ENSMUSG00000041945	211798	Mfsd9	major facilitator superfamily domain containing 9	-0.168695	0.946887
1	ENSMUSG00000045515	18993	Pou3f3	POU domain, class 3, transcription factor 3	-0.955618	0.716732
1	ENSMUSG00000060679	69527	Mrps9	mitochondrial ribosomal protein S9	0.182505	0.924785
1	ENSMUSG00000070939	73122	Tgfbrap1	transforming growth factor, beta receptor associated protein 1	0.792883	0.688378
1	ENSMUSG00000010290	98404	AI597479	expressed sequence AI597479	0.147927	0.946327
1	ENSMUSG00000008136	14200	Fhl2	four and a half LIM domains 2	1.87657	0.468223
1	ENSMUSG00000066877	17974	Nck2	non-catalytic region of tyrosine kinase adaptor protein 2	1.44265	0.609407
1	ENSMUSG00000026051	78896	1500015O10Rik	RIKEN cDNA 1500015O10 gene	-0.420043	0.819204
1	ENSMUSG00000057363	67883	Uxs1	UDP-glucuronate decarboxylase 1	1.62807	0.305969
1	ENSMUSG00000041763	22019	Tpp2	tripeptidyl peptidase II	-0.238632	0.834155
1	ENSMUSG00000026049	75623	Tex30	testis expressed 30	-0.737873	0.773231
1	ENSMUSG00000026047	72050	Poglut2	protein O-glucosyltransferase 2	2.9533	0.331759
1	ENSMUSG00000041684	246229	Bivm	basic, immunoglobulin-like variable motif containing	1.34337	0.632518
1	ENSMUSG00000026048	22592	Ercc5	excision repair cross-complementing rodent repair deficiency, complementation group 5	-1.01226	0.568117
1	ENSMUSG00000056870	70676	Gulp1	GULP, engulfment adaptor PTB domain containing 1	0.192608	0.940463
1	ENSMUSG00000026043	12825	Col3a1	collagen, type III, alpha 1	-0.367147	0.137192
1	ENSMUSG00000026042	12832	Col5a2	collagen, type V, alpha 2	0.0223378	0.975425
1	ENSMUSG00000025995	73674	Wdr75	WD repeat domain 75	-1.1931	0.540213
1	ENSMUSG00000025993	53945	Slc40a1	solute carrier family 40 (iron-regulated transporter), member 1	-4.2613	0.0854916
1	ENSMUSG00000025986	227059	Slc39a10	solute carrier family 39 (zinc transporter), member 10	-0.263657	0.900404
1	ENSMUSG00000026109	56363	Tmeff2	transmembrane protein with EGF-like and two follistatin-like domains 2	-1.4216	0.577926
1	ENSMUSG00000045954	20324	Cavin2	caveolae associated 2	-1.22378	0.386246
1	ENSMUSG00000026107	109019	Nabp1	nucleic acid binding protein 1	-0.500772	0.768756
1	ENSMUSG00000018417	17912	Myo1b	myosin IB	1.92491	0.47833
1	ENSMUSG00000062939	20849	Stat4	signal transducer and activator of transcription 4	10.6624	0.00224572
1	ENSMUSG00000026104	20846	Stat1	signal transducer and activator of transcription 1	3.4958	9.32702e-11
1	ENSMUSG00000026103	14660	Gls	glutaminase	-0.150748	0.816957
1	ENSMUSG00000002881	17936	Nab1	Ngfi-A binding protein 1	-0.174048	0.820608
1	ENSMUSG00000041439	98682	Mfsd6	major facilitator superfamily domain containing 6	-0.423174	0.754266
1	ENSMUSG00000026102	16329	Inpp1	inositol polyphosphate-1-phosphatase	-0.0496883	0.981942
1	ENSMUSG00000041426	227095	Hibch	3-hydroxyisobutyryl-Coenzyme A hydrolase	-2.23721	0.378749
1	ENSMUSG00000026098	227099	Pms1	PMS1 homolog 1, mismatch repair system component	1.49346	0.597593
1	ENSMUSG00000026097	227102	Ormdl1	ORM1-like 1 (S. cerevisiae)	1.86802	0.450196
1	ENSMUSG00000026096	72085	Osgepl1	O-sialoglycoprotein endopeptidase-like 1	0.234341	0.930779
1	ENSMUSG00000026095	70396	Asnsd1	asparagine synthetase domain containing 1	1.03349	0.597793
1	ENSMUSG00000026094	98267	Stk17b	serine/threonine kinase 17b (apoptosis-inducing)	1.37388	0.279874
1	ENSMUSG00000041303	98488	Gtf3c3	general transcription factor IIIC, polypeptide 3	0.109992	0.960472
1	ENSMUSG00000073678	241062	Pgap1	post-GPI attachment to proteins 1	0.677207	0.673127
1	ENSMUSG00000052331	329154	Ankrd44	ankyrin repeat domain 44	0.823466	0.619244
1	ENSMUSG00000025982	81898	Sf3b1	splicing factor 3b, subunit 1	0.000337152	0.999325
1	ENSMUSG00000025981	67876	Coq10b	coenzyme Q10B	1.22666	0.344081
1	ENSMUSG00000025980	15510	Hspd1	heat shock protein 1 (chaperonin)	0.376751	0.775325
1	ENSMUSG00000073676	15528	Hspe1	heat shock protein 1 (chaperonin 10)	-0.230649	0.876671
1	ENSMUSG00000025979	19070	Mob4	MOB family member 4, phocein	0.639725	0.604277
1	ENSMUSG00000025978	74013	Rftn2	raftlin family member 2	-0.938352	0.702891
1	ENSMUSG00000046994	212679	Mars2	methionine-tRNA synthetase 2 (mitochondrial)	1.47555	0.601523
1	ENSMUSG00000038349	227120	Plcl1	phospholipase C-like 1	4.46932	0.177666
1	ENSMUSG00000048495	68736	Tyw5	tRNA-yW synthesizing protein 5	-0.926641	0.721174
1	ENSMUSG00000025971	68115	Maip1	matrix AAA peptidase interacting protein 1	1.91885	0.344834
1	ENSMUSG00000038305	67198	Spats2l	spermatogenesis associated, serine-rich 2-like	-3.25183	0.0634355
1	ENSMUSG00000054770	51960	Kctd18	potassium channel tetramerisation domain containing 18	-0.375063	0.871319
1	ENSMUSG00000026039	68549	Sgo2a	shugoshin 2A	0.585632	0.830117
1	ENSMUSG00000038242	71872	Aox4	aldehyde oxidase 4	-0.160553	0.94998
1	ENSMUSG00000051223	66882	Bzw1	basic leucine zipper and W2 domains 1	-0.391328	0.489931
1	ENSMUSG00000026034	12747	Clk1	CDC-like kinase 1	-0.586739	0.458225
1	ENSMUSG00000026035	70225	Ppil3	peptidylprolyl isomerase (cyclophilin)-like 3	-1.82484	0.44833
1	ENSMUSG00000026036	65102	Nif3l1	Ngg1 interacting factor 3-like 1 (S. pombe)	1.31696	0.525238
1	ENSMUSG00000026037	18393	Orc2	origin recognition complex, subunit 2	-0.691963	0.630339
1	ENSMUSG00000038174	213056	Fam126b	family with sequence similarity 126, member B	-1.28384	0.446858
1	ENSMUSG00000026032	66495	Ndufb3	NADH:ubiquinone oxidoreductase subunit B3	-0.314248	0.682461
1	ENSMUSG00000026031	12633	Cflar	CASP8 and FADD-like apoptosis regulator	1.65096	0.217445
1	ENSMUSG00000026029	12370	Casp8	caspase 8	0.284614	0.867074
1	ENSMUSG00000026028	70827	Trak2	trafficking protein, kinesin binding 2	0.773443	0.601094
1	ENSMUSG00000026027	227154	Stradb	STE20-related kinase adaptor beta	-3.0746	0.240278
1	ENSMUSG00000038079	381259	Tmem237	transmembrane protein 237	1.21506	0.524649
1	ENSMUSG00000026024	74018	Als2	alsin Rho guanine nucleotide exchange factor	1.63463	0.545363
1	ENSMUSG00000041075	14369	Fzd7	frizzled class receptor 7	0.694609	0.772475
1	ENSMUSG00000026021	22218	Sumo1	small ubiquitin-like modifier 1	1.06072	0.59186
1	ENSMUSG00000026020	55989	Nop58	NOP58 ribonucleoprotein	-0.372072	0.54692
1	ENSMUSG00000067336	12168	Bmpr2	bone morphogenetic protein receptor, type II (serine/threonine kinase)	-0.516164	0.564671
1	ENSMUSG00000041040	72750	Fam117b	family with sequence similarity 117, member B	1.04806	0.456603
1	ENSMUSG00000026019	57750	Wdr12	WD repeat domain 12	-0.33858	0.848338
1	ENSMUSG00000073664	269198	Nbeal1	neurobeachin like 1	-1.41861	0.176652
1	ENSMUSG00000049439	77951	Cyp20a1	cytochrome P450, family 20, subfamily a, polypeptide 1	1.29551	0.492455
1	ENSMUSG00000026782	329165	Abi2	abl-interactor 2	3.19458	0.228455
1	ENSMUSG00000026014	77300	Raph1	Ras association (RalGDS/AF-6) and pleckstrin homology domains 1	-0.896526	0.375103
1	ENSMUSG00000026012	12487	Cd28	CD28 antigen	6.7745	0.0340753
1	ENSMUSG00000026011	12477	Ctla4	cytotoxic T-lymphocyte-associated protein 4	11.6939	0.00241219
1	ENSMUSG00000026009	54167	Icos	inducible T cell co-stimulator	2.70823	0.00664719
1	ENSMUSG00000052062	72823	Pard3b	par-3 family cell polarity regulator beta	-1.37927	0.485314
1	ENSMUSG00000025969	18187	Nrp2	neuropilin 2	2.04553	0.00740496
1	ENSMUSG00000040865	227195	Ino80d	INO80 complex subunit D	0.860158	0.607065
1	ENSMUSG00000025968	227197	Ndufs1	NADH:ubiquinone oxidoreductase core subunit S1	-0.363666	0.809501
1	ENSMUSG00000025967	55949	Eef1b2	eukaryotic translation elongation factor 1 beta 2	-0.762863	0.0127967
1	ENSMUSG00000025964	23792	Adam23	a disintegrin and metallopeptidase domain 23	-0.701395	0.759746
1	ENSMUSG00000025962	75619	Fastkd2	FAST kinase domains 2	0.67038	0.731506
1	ENSMUSG00000025959	93691	Klf7	Kruppel-like factor 7 (ubiquitous)	-0.265462	0.690325
1	ENSMUSG00000025958	12912	Creb1	cAMP responsive element binding protein 1	0.659261	0.575652
1	ENSMUSG00000025956	67099	Mettl21a	methyltransferase like 21A	3.62758	0.190718
1	ENSMUSG00000045005	14367	Fzd5	frizzled class receptor 5	1.83266	0.51179
1	ENSMUSG00000051344	241075	Plekhm3	pleckstrin homology domain containing, family M, member 3	1.94077	0.331923
1	ENSMUSG00000025950	15926	Idh1	isocitrate dehydrogenase 1 (NADP+), soluble	-0.913678	0.490436
1	ENSMUSG00000025949	18711	Pikfyve	phosphoinositide kinase, FYVE type zinc finger containing	-0.480506	0.812743
1	ENSMUSG00000015222	17756	Map2	microtubule-associated protein 2	-1.67223	0.2371
1	ENSMUSG00000026005	66646	Rpe	ribulose-5-phosphate-3-epimerase	0.574671	0.81246
1	ENSMUSG00000026004	68691	Kansl1l	KAT8 regulatory NSL complex subunit 1-like	-0.550776	0.782476
1	ENSMUSG00000026003	11363	Acadl	acyl-Coenzyme A dehydrogenase, long-chain	0.233494	0.800596
1	ENSMUSG00000061816	17901	Myl1	myosin, light polypeptide 1	-0.628025	0.722187
1	ENSMUSG00000026000	14768	Lancl1	LanC (bacterial lantibiotic synthetase component C)-like 1	-0.880426	0.462423
1	ENSMUSG00000025997	22779	Ikzf2	IKAROS family zinc finger 2	-0.925404	0.56733
1	ENSMUSG00000050296	74591	Abca12	ATP-binding cassette, sub-family A (ABC1), member 12	-0.191113	0.924434
1	ENSMUSG00000026192	108147	Atic	5-aminoimidazole-4-carboxamide ribonucleotide formyltransferase/IMP cyclohydrolase	-0.376372	0.801733
1	ENSMUSG00000026193	14268	Fn1	fibronectin 1	1.0405	0.0123173
1	ENSMUSG00000026189	111175	Pecr	peroxisomal trans-2-enoyl-CoA reductase	-3.71177	0.119226
1	ENSMUSG00000026187	22596	Xrcc5	X-ray repair complementing defective repair in Chinese hamster cells 5	-1.21176	0.604048
1	ENSMUSG00000039354	54380	Smarcal1	SWI/SNF related matrix associated, actin dependent regulator of chromatin, subfamily a-like 1	9.29639	0.0218309
1	ENSMUSG00000046330	19981	Rpl37a	ribosomal protein L37a	-0.119997	0.770642
1	ENSMUSG00000039323	16008	Igfbp2	insulin-like growth factor binding protein 2	-0.34657	0.850948
1	ENSMUSG00000026185	16011	Igfbp5	insulin-like growth factor binding protein 5	-0.374428	0.387479
1	ENSMUSG00000055322	21961	Tns1	tensin 1	-0.159478	0.887545
1	ENSMUSG00000006304	76709	Arpc2	actin related protein 2/3 complex, subunit 2	0.989024	0.000615883
1	ENSMUSG00000006299	227290	Aamp	angio-associated migratory protein	0.390671	0.605451
1	ENSMUSG00000026179	56695	Pnkd	paroxysmal nonkinesiogenic dyskinesia	2.64317	0.282355
1	ENSMUSG00000006301	69660	Tmbim1	transmembrane BAX inhibitor motif containing 1	0.299529	0.736571
1	ENSMUSG00000026177	18173	Slc11a1	solute carrier family 11 (proton-coupled divalent metal ion transporters), member 1	6.63818	0.000947472
1	ENSMUSG00000026176	227292	Ctdsp1	CTD (carboxy-terminal domain, RNA polymerase II, polypeptide A) small phosphatase 1	0.509835	0.824721
1	ENSMUSG00000033364	319651	Usp37	ubiquitin specific peptidase 37	-0.164862	0.936933
1	ENSMUSG00000026174	58184	Cnot9	CCR4-NOT transcription complex, subunit 9	0.0429027	0.977005
1	ENSMUSG00000026135	77264	Zfp142	zinc finger protein 142	-4.18665	0.109961
1	ENSMUSG00000026172	66821	Bcs1l	BCS1-like (yeast)	0.551607	0.839602
1	ENSMUSG00000033257	67534	Ttll4	tubulin tyrosine ligase-like family, member 4	1.40082	0.605107
1	ENSMUSG00000026170	104086	Cyp27a1	cytochrome P450, family 27, subfamily a, polypeptide 1	-1.65705	0.518905
1	ENSMUSG00000033227	22420	Wnt6	wingless-type MMTV integration site family, member 6	-4.40035	0.101123
1	ENSMUSG00000026167	22409	Wnt10a	wingless-type MMTV integration site family, member 10A	-0.75966	0.598957
1	ENSMUSG00000033159	69171	Cnppd1	cyclin Pas1/PHO80 domain containing 1	0.617848	0.499785
1	ENSMUSG00000049339	227298	Retreg2	reticulophagy regulator family member 2	-1.00823	0.355848
1	ENSMUSG00000026197	68818	Zfand2b	zinc finger, AN1 type domain 2B	0.650651	0.77455
1	ENSMUSG00000026199	52231	Ankzf1	ankyrin repeat and zinc finger domain containing 1	-0.643023	0.800909
1	ENSMUSG00000026201	20872	Stk16	serine/threonine kinase 16	-0.0372632	0.985373
1	ENSMUSG00000026202	22145	Tuba4a	tubulin, alpha 4A	-0.90878	0.0349451
1	ENSMUSG00000026203	56812	Dnajb2	DnaJ heat shock protein family (Hsp40) member B2	-1.64032	0.395652
1	ENSMUSG00000026209	13437	Dnpep	aspartyl aminopeptidase	-0.722544	0.547115
1	ENSMUSG00000026208	13346	Des	desmin	0.167194	0.949573
1	ENSMUSG00000033021	69080	Gmppa	GDP-mannose pyrophosphorylase A	0.618389	0.762916
1	ENSMUSG00000032997	74241	Chpf	chondroitin polymerizing factor	-1.67222	0.43915
1	ENSMUSG00000026211	98733	Obsl1	obscurin-like 1	1.30663	0.639463
1	ENSMUSG00000026213	71728	Stk11ip	serine/threonine kinase 11 interacting protein	4.27943	0.167874
1	ENSMUSG00000026235	13838	Epha4	Eph receptor A4	-0.234819	0.828528
1	ENSMUSG00000026245	23874	Farsb	phenylalanyl-tRNA synthetase, beta subunit	-1.41204	0.247913
1	ENSMUSG00000032883	74205	Acsl3	acyl-CoA synthetase long-chain family member 3	-0.978637	0.546244
1	ENSMUSG00000079470	195434	Utp14b	UTP14B small subunit processome component	-2.5128	0.282985
1	ENSMUSG00000054702	252903	Ap1s3	adaptor-related protein complex AP-1, sigma 3	-1.7671	0.439146
1	ENSMUSG00000073643	69368	Wdfy1	WD repeat and FYVE domain containing 1	-0.332598	0.828441
1	ENSMUSG00000026248	69163	Mrpl44	mitochondrial ribosomal protein L44	2.27337	0.41629
1	ENSMUSG00000026249	20720	Serpine2	serine (or cysteine) peptidase inhibitor, clade E, member 2	1.61776	0.381858
1	ENSMUSG00000004364	26554	Cul3	cullin 3	-0.932198	0.3418
1	ENSMUSG00000038608	210293	Dock10	dedicator of cytokinesis 10	1.16412	0.613701
1	ENSMUSG00000055980	16367	Irs1	insulin receptor substrate 1	1.53757	0.575461
1	ENSMUSG00000026142	76867	Rhbdd1	rhomboid domain containing 1	0.00917869	0.99668
1	ENSMUSG00000026150	75734	Mff	mitochondrial fission factor	0.679497	0.62711
1	ENSMUSG00000026159	15463	Agfg1	ArfGAP with FG repeats 1	1.07117	0.218414
1	ENSMUSG00000026166	20297	Ccl20	chemokine (C-C motif) ligand 20	-0.0683611	0.954948
1	ENSMUSG00000045658	98496	Pid1	phosphotyrosine interaction domain containing 1	0.805017	0.273597
1	ENSMUSG00000026219	14897	Trip12	thyroid hormone receptor interactor 12	0.568497	0.292588
1	ENSMUSG00000070034	109032	Sp110	Sp110 nuclear body protein	10.1174	0.00038906
1	ENSMUSG00000070031	434484	Sp140	Sp140 nuclear body protein	10.6225	0.000825911
1	ENSMUSG00000026222	20684	Sp100	nuclear antigen Sp100	4.2462	0.00550926
1	ENSMUSG00000036707	12283	Cab39	calcium binding protein 39	1.1173	0.357048
1	ENSMUSG00000026223	64294	Itm2c	integral membrane protein 2C	0.323477	0.603181
1	ENSMUSG00000026229	70247	Psmd1	proteasome (prosome, macropain) 26S subunit, non-ATPase, 1	-0.105844	0.849376
1	ENSMUSG00000062590	78795	Armc9	armadillo repeat containing 9	0.941679	0.733199
1	ENSMUSG00000026234	17975	Ncl	nucleolin	-0.134338	0.642173
1	ENSMUSG00000026238	19231	Ptma	prothymosin alpha	-0.483592	0.227763
1	ENSMUSG00000026239	18582	Pde6d	phosphodiesterase 6D, cGMP-specific, rod, delta	4.2426	0.153029
1	ENSMUSG00000026240	26895	Cops7b	COP9 signalosome subunit 7B	2.54943	0.297387
1	ENSMUSG00000053333	208718	Dis3l2	DIS3 like 3'-5' exoribonuclease 2	1.60592	0.53849
1	ENSMUSG00000026254	26987	Eif4e2	eukaryotic translation initiation factor 4E member 2	0.497857	0.499462
1	ENSMUSG00000048000	227331	Gigyf2	GRB10 interacting GYF protein 2	-0.670928	0.605364
1	ENSMUSG00000026258	73234	Snorc	secondary ossification center associated regulator of chondrocyte maturation	-0.975794	0.668363
1	ENSMUSG00000026288	16331	Inpp5d	inositol polyphosphate-5-phosphatase D	6.19634	0.0355511
1	ENSMUSG00000026289	77040	Atg16l1	autophagy related 16-like 1 (S. cerevisiae)	1.57218	0.562255
1	ENSMUSG00000070738	227333	Dgkd	diacylglycerol kinase, delta	0.437971	0.768103
1	ENSMUSG00000005501	227334	Usp40	ubiquitin specific peptidase 40	2.05662	0.307199
1	ENSMUSG00000044783	212427	A730008H23Rik	RIKEN cDNA A730008H23 gene	-0.406476	0.795284
1	ENSMUSG00000049866	320982	Arl4c	ADP-ribosylation factor-like 4C	0.8898	0.204212
1	ENSMUSG00000036206	98402	Sh3bp4	SH3-domain binding protein 4	-0.504323	0.840575
1	ENSMUSG00000055013	347722	Agap1	ArfGAP with GTPase domain, ankyrin repeat and PH domain 1	0.691619	0.642716
1	ENSMUSG00000044337	12778	Ackr3	atypical chemokine receptor 3	-0.661282	0.665817
1	ENSMUSG00000034432	108679	Cops8	COP9 signalosome subunit 8	0.790458	0.582568
1	ENSMUSG00000048126	12835	Col6a3	collagen, type VI, alpha 3	-0.531389	0.309898
1	ENSMUSG00000026305	16978	Lrrfip1	leucine rich repeat (in FLII) interacting protein 1	0.10808	0.856961
1	ENSMUSG00000034353	51801	Ramp1	receptor (calcitonin) activity modifying protein 1	0.544407	0.783341
1	ENSMUSG00000034343	67921	Ube2f	ubiquitin-conjugating enzyme E2F (putative)	2.19508	0.0897506
1	ENSMUSG00000026307	50880	Scly	selenocysteine lyase	7.11005	0.0527768
1	ENSMUSG00000026309	67444	Ilkap	integrin-linked kinase-associated serine/threonine phosphatase 2C	1.52335	0.478158
1	ENSMUSG00000067071	55927	Hes6	hairy and enhancer of split 6	-0.918912	0.641344
1	ENSMUSG00000055866	18627	Per2	period circadian clock 2	1.06263	0.69479
1	ENSMUSG00000007805	13345	Twist2	twist basic helix-loop-helix transcription factor 2	-1.37458	0.548969
1	ENSMUSG00000026313	208727	Hdac4	histone deacetylase 4	-0.537682	0.758314
1	ENSMUSG00000026260	67273	Ndufa10	NADH:ubiquinone oxidoreductase subunit A10	0.316409	0.600568
1	ENSMUSG00000073616	66915	Cops9	COP9 signalosome subunit 9	1.02675	0.0414944
1	ENSMUSG00000034220	14733	Gpc1	glypican 1	-0.77211	0.51209
1	ENSMUSG00000047067	67446	Dusp28	dual specificity phosphatase 28	-1.00071	0.645546
1	ENSMUSG00000026269	108657	Rnpepl1	arginyl aminopeptidase (aminopeptidase B)-like 1	-1.30534	0.385805
1	ENSMUSG00000026270	23830	Capn10	calpain 10	1.34095	0.584883
1	ENSMUSG00000026271	64095	Gpr35	G protein-coupled receptor 35	2.49685	0.0926418
1	ENSMUSG00000034159	71874	Mab21l4	mab-21-like 4	-0.749327	0.741982
1	ENSMUSG00000047793	208777	Sned1	sushi, nidogen and EGF-like domains 1	0.518186	0.711184
1	ENSMUSG00000026273	69821	Mterf4	mitochondrial transcription termination factor 4	4.6573	0.15614
1	ENSMUSG00000026275	66385	Ppp1r7	protein phosphatase 1, regulatory subunit 7	0.351437	0.736685
1	ENSMUSG00000034088	110611	Hdlbp	high density lipoprotein (HDL) binding protein	0.0412404	0.935947
1	ENSMUSG00000026276	18000	2020-09-02	septin 2	0.334481	0.632484
1	ENSMUSG00000034066	227377	Farp2	FERM, RhoGEF and pleckstrin domain protein 2	-2.59888	0.330612
1	ENSMUSG00000026277	59041	Stk25	serine/threonine kinase 25 (yeast)	-2.37295	0.172801
1	ENSMUSG00000026278	51800	Bok	BCL2-related ovarian killer	-1.77257	0.183862
1	ENSMUSG00000026279	67026	Thap4	THAP domain containing 4	-0.188566	0.926048
1	ENSMUSG00000026280	66615	Atg4b	autophagy related 4B, cysteine peptidase	-1.372	0.500121
1	ENSMUSG00000026281	21915	Dtymk	deoxythymidylate kinase	3.11454	0.255447
1	ENSMUSG00000026283	66262	Ing5	inhibitor of growth family, member 5	-0.664265	0.763629
1	ENSMUSG00000073609	98314	D2hgdh	D-2-hydroxyglutarate dehydrogenase	0.410993	0.873555
1	ENSMUSG00000051185	67698	Fam174a	family with sequence similarity 174, member A	1.00111	0.607919
1	ENSMUSG00000040710	20452	St8sia4	ST8 alpha-N-acetyl-neuraminide alpha-2,8-sialyltransferase 4	0.29598	0.882258
1	ENSMUSG00000044768	52392	D1Ertd622e	DNA segment, Chr 1, ERATO Doi 622, expressed	0.315607	0.895204
1	ENSMUSG00000040648	227399	Ppip5k2	diphosphoinositol pentakisphosphate kinase 2	-1.38608	0.401381
1	ENSMUSG00000026335	18484	Pam	peptidylglycine alpha-amidating monooxygenase	-1.27985	0.0156391
1	ENSMUSG00000056536	27392	Pign	phosphatidylinositol glycan anchor biosynthesis, class N	2.83136	0.287929
1	ENSMUSG00000026319	227446	Relch	RAB11 binding and LisH domain, coiled-coil and HEAT repeat containing	-0.138105	0.949719
1	ENSMUSG00000026321	21934	Tnfrsf11a	tumor necrosis factor receptor superfamily, member 11a, NFKB activator	2.73207	0.219141
1	ENSMUSG00000038866	227449	Zcchc2	zinc finger, CCHC domain containing 2	1.3787	0.453693
1	ENSMUSG00000044340	98432	Phlpp1	PH domain and leucine rich repeat protein phosphatase 1	2.25953	0.394328
1	ENSMUSG00000057329	12043	Bcl2	B cell leukemia/lymphoma 2	-0.029042	0.987929
1	ENSMUSG00000009905	70750	Kdsr	3-ketodihydrosphingosine reductase	-2.05245	0.154405
1	ENSMUSG00000009907	20479	Vps4b	vacuolar protein sorting 4B	-0.226386	0.797948
1	ENSMUSG00000067006	20724	Serpinb5	serine (or cysteine) peptidase inhibitor, clade B, member 5	-0.909186	0.066621
1	ENSMUSG00000059956	71869	Serpinb12	serine (or cysteine) peptidase inhibitor, clade B (ovalbumin), member 12	-0.973545	0.373533
1	ENSMUSG00000073602	383548	Serpinb3b	serine (or cysteine) peptidase inhibitor, clade B (ovalbumin), member 3B	0.417873	0.765904
1	ENSMUSG00000067001	116872	Serpinb7	serine (or cysteine) peptidase inhibitor, clade B, member 7	-1.15043	0.52006
1	ENSMUSG00000062345	18788	Serpinb2	serine (or cysteine) peptidase inhibitor, clade B, member 2	-0.849293	0.013072
1	ENSMUSG00000092572	241197	Serpinb10	serine (or cysteine) peptidase inhibitor, clade B (ovalbumin), member 10	-0.898217	0.594427
1	ENSMUSG00000026315	20725	Serpinb8	serine (or cysteine) peptidase inhibitor, clade B, member 8	1.4152	0.432916
1	ENSMUSG00000038702	319901	Dsel	dermatan sulfate epimerase-like	-0.582337	0.754069
1	ENSMUSG00000026374	22099	Tsn	translin	0.84719	0.139834
1	ENSMUSG00000026377	67949	Nifk	nucleolar protein interacting with the FHA domain of MKI67	-0.80343	0.45117
1	ENSMUSG00000064302	76707	Clasp1	CLIP associating protein 1	0.602064	0.742737
1	ENSMUSG00000037035	16324	Inhbb	inhibin beta-B	-0.02845	0.987733
1	ENSMUSG00000004451	64143	Ralb	v-ral simian leukemia viral oncogene B	0.324594	0.78145
1	ENSMUSG00000098923	226351	Tmem185b	transmembrane protein 185B	-0.502664	0.815156
1	ENSMUSG00000026383	226352	Epb41l5	erythrocyte membrane protein band 4.1 like 5	-2.46164	0.339757
1	ENSMUSG00000026384	19258	Ptpn4	protein tyrosine phosphatase, non-receptor type 4	1.80253	0.498703
1	ENSMUSG00000036975	66343	Tmem177	transmembrane protein 177	-0.250647	0.922877
1	ENSMUSG00000050777	170706	Tmem37	transmembrane protein 37	10.3793	0.0139278
1	ENSMUSG00000026385	13167	Dbi	diazepam binding inhibitor	-0.676587	0.0750174
1	ENSMUSG00000026389	68428	Steap3	STEAP family member 3	1.62512	0.434831
1	ENSMUSG00000026390	17167	Marco	macrophage receptor with collagenous structure	10.7915	0.00872392
1	ENSMUSG00000003721	72999	Insig2	insulin induced gene 2	-0.878779	0.50312
1	ENSMUSG00000026339	70829	Ccdc93	coiled-coil domain containing 93	3.16153	0.25193
1	ENSMUSG00000001674	66942	Ddx18	DEAD (Asp-Glu-Ala-Asp) box polypeptide 18	-1.48037	0.363234
1	ENSMUSG00000026341	74117	Actr3	ARP3 actin-related protein 3	0.36747	0.565361
1	ENSMUSG00000026342	74150	Slc35f5	solute carrier family 35, member F5	-0.0699562	0.974721
1	ENSMUSG00000036155	107895	Mgat5	mannoside acetylglucosaminyltransferase 5	-0.845175	0.654465
1	ENSMUSG00000026349	72949	Ccnt2	cyclin T2	-1.48229	0.401065
1	ENSMUSG00000036104	226407	Rab3gap1	RAB3 GTPase activating protein subunit 1	-0.524013	0.701147
1	ENSMUSG00000056211	226412	R3hdm1	R3H domain containing 1	0.658182	0.70632
1	ENSMUSG00000026353	67812	Ubxn4	UBX domain protein 4	0.0882043	0.86921
1	ENSMUSG00000026355	17219	Mcm6	minichromosome maintenance complex component 6	0.571484	0.793307
1	ENSMUSG00000026356	226414	Dars	aspartyl-tRNA synthetase	0.283463	0.879119
1	ENSMUSG00000045382	12767	Cxcr4	chemokine (C-X-C motif) receptor 4	4.69686	0.000568036
1	ENSMUSG00000026399	13136	Cd55	CD55 molecule, decay accelerating factor for complement	0.705472	0.770976
1	ENSMUSG00000046404	226418	Yod1	YOD1 deubiquitinase	-1.25818	0.509316
1	ENSMUSG00000042510	212439	AA986860	expressed sequence AA986860	-1.97938	0.305924
1	ENSMUSG00000016529	16153	Il10	interleukin 10	0.272135	0.919703
1	ENSMUSG00000016528	17164	Mapkapk2	MAP kinase-activated protein kinase 2	0.198903	0.770733
1	ENSMUSG00000026427	16865	Eif2d	eukaryotic translation initiation factor 2D	-0.360532	0.872951
1	ENSMUSG00000026430	54354	Rassf5	Ras association (RalGDS/AF-6) domain family member 5	-2.03434	0.113866
1	ENSMUSG00000042349	56489	Ikbke	inhibitor of kappaB kinase epsilon	3.56075	0.176969
1	ENSMUSG00000026425	14270	Srgap2	SLIT-ROBO Rho GTPase activating protein 2	-0.476986	0.655783
1	ENSMUSG00000052688	226421	Rab7b	RAB7B, member RAS oncogene family	-0.052909	0.935642
1	ENSMUSG00000013275	98396	Slc41a1	solute carrier family 41, member 1	-0.232891	0.904768
1	ENSMUSG00000026433	226422	Rab29	RAB29, member RAS oncogene family	1.22619	0.614976
1	ENSMUSG00000026434	98415	Nucks1	nuclear casein kinase and cyclin-dependent kinase substrate 1	0.106791	0.818526
1	ENSMUSG00000026436	13714	Elk4	ELK4, member of ETS oncogene family	0.223492	0.874494
1	ENSMUSG00000009772	74137	Nuak2	NUAK family, SNF1-like kinase, 2	1.71543	0.412194
1	ENSMUSG00000042066	68875	Tmcc2	transmembrane and coiled-coil domains 2	8.59462	0.0280295
1	ENSMUSG00000042046	213452	Dstyk	dual serine/threonine and tyrosine protein kinase	-0.691886	0.736365
1	ENSMUSG00000026439	213464	Rbbp5	retinoblastoma binding protein 5, histone lysine methyltransferase complex subunit	1.54149	0.454208
1	ENSMUSG00000054387	17248	Mdm4	transformed mouse 3T3 cell double minute 4	0.661723	0.692479
1	ENSMUSG00000046062	108954	Ppp1r15b	protein phosphatase 1, regulatory subunit 15B	1.39215	0.153483
1	ENSMUSG00000041757	240753	Plekha6	pleckstrin homology domain containing, family A member 6	-2.58472	0.249386
1	ENSMUSG00000070643	20668	Sox13	SRY (sex determining region Y)-box 13	-2.8478	0.179747
1	ENSMUSG00000090553	20643	Snrpe	small nuclear ribonucleoprotein E	2.02942	0.0549783
1	ENSMUSG00000102976	70579	Zc3h11a	zinc finger CCCH type containing 11A	-0.470664	0.858742
1	ENSMUSG00000026463	381290	Atp2b4	ATPase, Ca++ transporting, plasma membrane 4	-0.973851	0.114761
1	ENSMUSG00000041577	116847	Prelp	proline arginine-rich end leucine-rich repeat	-0.517321	0.543112
1	ENSMUSG00000041559	14264	Fmod	fibromodulin	-0.220296	0.779317
1	ENSMUSG00000020423	12227	Btg2	B cell translocation gene 2, anti-proliferative	-0.331466	0.463252
1	ENSMUSG00000026450	71884	Chit1	chitinase 1 (chitotriosidase)	-0.485146	0.54907
1	ENSMUSG00000064246	12654	Chil1	chitinase-like 1	3.28941	0.00206891
1	ENSMUSG00000026458	68507	Ppfia4	protein tyrosine phosphatase, receptor type, f polypeptide (PTPRF), interacting protein (liprin), alpha 4	-1.0897	0.657501
1	ENSMUSG00000042305	57439	Tmem183a	transmembrane protein 183A	-1.02152	0.485802
1	ENSMUSG00000026456	72017	Cyb5r1	cytochrome b5 reductase 1	1.07822	0.470423
1	ENSMUSG00000026457	72674	Adipor1	adiponectin receptor 1	0.849978	0.388562
1	ENSMUSG00000026455	240756	Klhl12	kelch-like 12	-0.783622	0.732206
1	ENSMUSG00000042229	98710	Rabif	RAB interacting factor	2.46198	0.324179
1	ENSMUSG00000042207	75605	Kdm5b	lysine (K)-specific demethylase 5B	0.058892	0.956056
1	ENSMUSG00000073557	329251	Ppp1r12b	protein phosphatase 1, regulatory subunit 12B	1.19512	0.613129
1	ENSMUSG00000042793	329252	Lgr6	leucine-rich repeat-containing G protein-coupled receptor 6	-2.46547	0.119427
1	ENSMUSG00000031506	320139	Ptpn7	protein tyrosine phosphatase, non-receptor type 7	0.695096	0.750225
1	ENSMUSG00000026426	68724	Arl8a	ADP-ribosylation factor-like 8A	1.2331	0.483698
1	ENSMUSG00000041926	215615	Rnpep	arginyl aminopeptidase (aminopeptidase B)	3.17037	0.214954
1	ENSMUSG00000062580	21854	Timm17a	translocase of inner mitochondrial membrane 17a	1.17002	0.516439
1	ENSMUSG00000041879	226432	Ipo9	importin 9	2.43777	0.291399
1	ENSMUSG00000009418	215690	Nav1	neuron navigator 1	-0.434399	0.695988
1	ENSMUSG00000026421	13007	Csrp1	cysteine and glycine-rich protein 1	-0.692096	0.490682
1	ENSMUSG00000041801	27280	Phlda3	pleckstrin homology like domain, family A, member 3	-1.11138	0.562899
1	ENSMUSG00000041782	16763	Lad1	ladinin	-1.58892	0.154859
1	ENSMUSG00000026413	18772	Pkp1	plakophilin 1	-1.39068	0.397953
1	ENSMUSG00000026411	66241	Tmem9	transmembrane protein 9	-1.5659	0.365962
1	ENSMUSG00000041642	16565	Kif21b	kinesin family member 21B	11.2837	0.00371375
1	ENSMUSG00000041605	67313	Inava	innate immunity activator	-0.729702	0.714447
1	ENSMUSG00000041570	67886	Camsap2	calmodulin regulated spectrin-associated protein family, member 2	-0.623722	0.61115
1	ENSMUSG00000026404	67997	Ddx59	DEAD (Asp-Glu-Ala-Asp) box polypeptide 59	-2.27986	0.354983
1	ENSMUSG00000041483	226442	Zfp281	zinc finger protein 281	3.70257	0.0426337
1	ENSMUSG00000097113	100503460	Gm19705	predicted gene, 19705	-0.538166	0.823628
1	ENSMUSG00000026395	19264	Ptprc	protein tyrosine phosphatase, receptor type, C	2.96355	8.96138e-10
1	ENSMUSG00000026393	59125	Nek7	NIMA (never in mitosis gene a)-related expressed kinase 7	0.582749	0.597729
1	ENSMUSG00000079283	69549	2310009B15Rik	RIKEN cDNA 2310009B15 gene	0.527369	0.800599
1	ENSMUSG00000056268	329260	Dennd1b	DENN/MADD domain containing 1B	0.874147	0.628651
1	ENSMUSG00000033964	226470	Zbtb41	zinc finger and BTB domain containing 41	-2.9645	0.20684
1	ENSMUSG00000033952	12316	Aspm	abnormal spindle microtubule assembly	0.27216	0.910944
1	ENSMUSG00000026365	12628	Cfh	complement component factor h	0.978772	0.694518
1	ENSMUSG00000026361	214498	Cdc73	cell division cycle 73, Paf1/RNA polymerase II complex component	0.486751	0.727966
1	ENSMUSG00000018196	69367	Glrx2	glutaredoxin 2 (thioltransferase)	0.428827	0.748957
1	ENSMUSG00000018199	20822	Ro60	Ro60, Y RNA binding protein	-0.225503	0.882216
1	ENSMUSG00000018189	56207	Uchl5	ubiquitin carboxyl-terminal esterase L5	0.463754	0.725016
1	ENSMUSG00000026360	19735	Rgs2	regulator of G-protein signaling 2	0.838087	0.0462266
1	ENSMUSG00000026358	50778	Rgs1	regulator of G-protein signaling 1	2.35072	0.00126359
1	ENSMUSG00000026357	64214	Rgs18	regulator of G-protein signaling 18	9.94136	0.0157846
1	ENSMUSG00000056220	18783	Pla2g4a	phospholipase A2, group IVA (cytosolic, calcium-dependent)	1.01531	0.420971
1	ENSMUSG00000032487	19225	Ptgs2	prostaglandin-endoperoxide synthase 2	2.40414	0.141543
1	ENSMUSG00000097754	102639566	Ptgs2os2	prostaglandin-endoperoxide synthase 2, opposite strand 2	11.6044	0.00369262
1	ENSMUSG00000006010	226499	Odr4	odr4 GPCR localization factor homolog	-1.14454	0.405762
1	ENSMUSG00000006005	108989	Tpr	translocated promoter region, nuclear basket protein	0.506439	0.182369
1	ENSMUSG00000006014	96875	Prg4	proteoglycan 4 (megakaryocyte stimulating factor, articular superficial zone protein)	0.317374	0.759169
1	ENSMUSG00000066842	545370	Hmcn1	hemicentin 1	-2.17345	0.403169
1	ENSMUSG00000023150	117198	Ivns1abp	influenza virus NS1A binding protein	-1.27171	0.0601978
1	ENSMUSG00000052748	66875	Swt1	SWT1 RNA endoribonuclease homolog (S. cerevisiae)	1.56176	0.437901
1	ENSMUSG00000053286	98685	Trmt1l	tRNA methyltransferase 1 like	-1.28585	0.577559
1	ENSMUSG00000026484	19821	Rnf2	ring finger protein 2	-0.504195	0.684173
1	ENSMUSG00000026483	63913	Fam129a	family with sequence similarity 129, member A	0.362639	0.813449
1	ENSMUSG00000043019	66967	Edem3	ER degradation enhancer, mannosidase alpha-like 3	0.251757	0.923025
1	ENSMUSG00000032666	69399	1700025G04Rik	RIKEN cDNA 1700025G04 gene	-0.431616	0.635827
1	ENSMUSG00000014980	66637	Tsen15	tRNA splicing endonuclease subunit 15	-0.2732	0.914317
1	ENSMUSG00000026482	19731	Rgl1	ral guanine nucleotide dissociation stimulator,-like 1	3.84901	0.029661
1	ENSMUSG00000008475	67771	Arpc5	actin related protein 2/3 complex, subunit 5	0.839076	0.0657973
1	ENSMUSG00000026480	17970	Ncf2	neutrophil cytosolic factor 2	8.79444	3.57564e-05
1	ENSMUSG00000042772	226517	Smg7	Smg-7 homolog, nonsense mediated mRNA decay factor (C. elegans)	0.642934	0.536053
1	ENSMUSG00000026479	16782	Lamc2	laminin, gamma 2	-1.23117	0.458236
1	ENSMUSG00000026478	226519	Lamc1	laminin, gamma 1	0.110795	0.949662
1	ENSMUSG00000042699	13211	Dhx9	DEAH (Asp-Glu-Ala-His) box polypeptide 9	-0.0301524	0.973025
1	ENSMUSG00000042684	74091	Npl	N-acetylneuraminate pyruvate lyase	-0.914006	0.698283
1	ENSMUSG00000026475	19734	Rgs16	regulator of G-protein signaling 16	-2.7788	0.205936
1	ENSMUSG00000066800	24014	Rnasel	ribonuclease L (2', 5'-oligoisoadenylate synthetase-dependent)	2.08396	0.393686
1	ENSMUSG00000026473	14645	Glul	glutamate-ammonia ligase (glutamine synthetase)	-0.901482	0.0477506
1	ENSMUSG00000056708	15939	Ier5	immediate early response 5	0.76078	0.151629
1	ENSMUSG00000026471	15064	Mr1	major histocompatibility complex, class I-related	3.03054	0.241344
1	ENSMUSG00000026470	58244	Stx6	syntaxin 6	1.05019	0.597033
1	ENSMUSG00000026469	19775	Xpr1	xenotropic and polytropic retrovirus receptor 1	1.33302	0.287612
1	ENSMUSG00000033701	72482	Acbd6	acyl-Coenzyme A binding domain containing 6	-0.81173	0.518708
1	ENSMUSG00000033684	104009	Qsox1	quiescin Q6 sulfhydryl oxidase 1	1.46486	0.330855
1	ENSMUSG00000033671	74081	Cep350	centrosomal protein 350	0.710972	0.492901
1	ENSMUSG00000026466	208263	Tor1aip1	torsin A interacting protein 1	2.23548	0.0492907
1	ENSMUSG00000050565	240832	Tor1aip2	torsin A interacting protein 2	-0.199145	0.848373
1	ENSMUSG00000026600	20652	Soat1	sterol O-acyltransferase 1	0.0886434	0.851769
1	ENSMUSG00000026596	11352	Abl2	v-abl Abelson murine leukemia viral oncogene 2 (arg, Abelson-related gene)	0.88912	0.449529
1	ENSMUSG00000060519	30935	Tor3a	torsin family 3, member A	2.27568	0.199478
1	ENSMUSG00000033557	215015	Fam20b	family with sequence similarity 20, member B	0.113382	0.954503
1	ENSMUSG00000026594	78255	Ralgps2	Ral GEF with PH domain and SH3 binding motif 2	-3.39117	0.00529705
1	ENSMUSG00000070565	226525	Rasal2	RAS protein activator like 2	-2.40463	0.225607
1	ENSMUSG00000049881	69953	2810025M15Rik	RIKEN cDNA 2810025M15 gene	0.971833	0.716238
1	ENSMUSG00000033488	226527	Cryzl2	crystallin zeta like 2	-1.13884	0.615923
1	ENSMUSG00000073530	23850	Pappa2	pappalysin 2	-3.13733	0.251475
1	ENSMUSG00000040782	26374	Cop1	COP1, E3 ubiquitin ligase	-0.228005	0.879802
1	ENSMUSG00000090394	67647	4930523C07Rik	RIKEN cDNA 4930523C07 gene	-0.850007	0.384352
1	ENSMUSG00000058267	64659	Mrps14	mitochondrial ribosomal protein S14	0.942807	0.539124
1	ENSMUSG00000014226	12301	Cacybp	calcyclin binding protein	1.01104	0.413607
1	ENSMUSG00000026721	29809	Rabgap1l	RAB GTPase activating protein 1-like	-0.683097	0.674243
1	ENSMUSG00000040423	381305	Rc3h1	RING CCCH (C3H) domains 1	0.000189571	0.999885
1	ENSMUSG00000043467	240869	Zbtb37	zinc finger and BTB domain containing 37	0.300263	0.911044
1	ENSMUSG00000053332	14455	Gas5	growth arrest specific 5	-0.42002	0.277686
1	ENSMUSG00000026709	226539	Dars2	aspartyl-tRNA synthetase 2 (mitochondrial)	1.755	0.535866
1	ENSMUSG00000026708	70454	Cenpl	centromere protein L	-0.736486	0.729559
1	ENSMUSG00000026705	226541	Klhl20	kelch-like 20	-2.05624	0.299536
1	ENSMUSG00000026701	11758	Prdx6	peroxiredoxin 6	0.27449	0.551428
1	ENSMUSG00000066755	240873	Tnfsf18	tumor necrosis factor (ligand) superfamily, member 18	-1.11622	0.627329
1	ENSMUSG00000040297	226551	Suco	SUN domain containing ossification factor	-0.231223	0.791143
1	ENSMUSG00000026698	67292	Pigc	phosphatidylinositol glycan anchor biosynthesis, class C	2.24835	0.390731
1	ENSMUSG00000026694	71449	Eef1aknmt	EEF1A lysine and N-terminal methyltransferase	-0.531539	0.816599
1	ENSMUSG00000026696	53330	Vamp4	vesicle-associated membrane protein 4	1.687	0.394972
1	ENSMUSG00000026697	17926	Myoc	myocilin	-0.748754	0.142032
1	ENSMUSG00000040225	226562	Prrc2c	proline-rich coiled-coil 2C	0.34527	0.356475
1	ENSMUSG00000026586	18933	Prrx1	paired related homeobox 1	-0.730318	0.225677
1	ENSMUSG00000040124	98376	Gorab	golgin, RAB6-interacting	0.504704	0.841358
1	ENSMUSG00000026585	16579	Kifap3	kinesin-associated protein 3	0.979742	0.624739
1	ENSMUSG00000026584	240880	Scyl3	SCY1-like 3 (S. cerevisiae)	0.136881	0.955552
1	ENSMUSG00000041406	381306	BC055324	cDNA sequence BC055324	-0.775892	0.745531
1	ENSMUSG00000026582	20339	Sele	selectin, endothelial cell	-0.878104	0.725943
1	ENSMUSG00000026581	20343	Sell	selectin, lymphocyte	3.46252	0.132576
1	ENSMUSG00000026580	20344	Selp	selectin, platelet	-1.08082	0.492191
1	ENSMUSG00000026579	14067	F5	coagulation factor V	9.95209	0.0144594
1	ENSMUSG00000040918	116914	Slc19a2	solute carrier family 19 (thiamine transporter), member 2	8.32694	0.0366228
1	ENSMUSG00000026578	74895	Ccdc181	coiled-coil domain containing 181	-0.50451	0.835718
1	ENSMUSG00000026577	66352	Blzf1	basic leucine zipper nuclear factor 1	-1.46416	0.353399
1	ENSMUSG00000026575	171567	Nme7	NME/NM23 family member 7	-1.13028	0.669496
1	ENSMUSG00000026576	11931	Atp1b1	ATPase, Na+/K+ transporting, beta 1 polypeptide	-1.18498	0.57031
1	ENSMUSG00000026574	56429	Dpt	dermatopontin	-0.603398	0.301388
1	ENSMUSG00000040848	108735	Sft2d2	SFT2 domain containing 2	-1.34465	0.208963
1	ENSMUSG00000040843	226591	Tiprl	TIP41, TOR signalling pathway regulator-like (S. cerevisiae)	-0.532178	0.780023
1	ENSMUSG00000026571	74106	Dcaf6	DDB1 and CUL4 associated factor 6	-2.15633	0.276067
1	ENSMUSG00000026568	70456	Mpc2	mitochondrial pyruvate carrier 2	0.0240486	0.968916
1	ENSMUSG00000026566	68481	Mpzl1	myelin protein zero-like 1	-0.933227	0.673589
1	ENSMUSG00000040723	226594	Rcsd1	RCSD domain containing 1	6.53304	0.0772416
1	ENSMUSG00000040713	433375	Creg1	cellular repressor of E1A-stimulated genes 1	2.19517	0.000136805
1	ENSMUSG00000005763	12503	Cd247	CD247 antigen	8.24723	0.0160559
1	ENSMUSG00000026565	18986	Pou2f1	POU domain, class 2, transcription factor 1	-1.71001	0.40758
1	ENSMUSG00000026563	27878	Tada1	transcriptional adaptor 1	2.37177	0.265957
1	ENSMUSG00000040596	71592	Pogk	pogo transposable element with KRAB domain	0.897406	0.567802
1	ENSMUSG00000060568	226610	Fam78b	family with sequence similarity 78, member B	0.51345	0.850416
1	ENSMUSG00000026558	80914	Uck2	uridine-cytidine kinase 2	-0.365106	0.781944
1	ENSMUSG00000052428	68944	Tmco1	transmembrane and coiled-coil domains 1	0.0126187	0.988062
1	ENSMUSG00000026687	56752	Aldh9a1	aldehyde dehydrogenase 9, subfamily A1	1.76677	0.222005
1	ENSMUSG00000026688	66447	Mgst3	microsomal glutathione S-transferase 3	-2.0289	0.417114
1	ENSMUSG00000052534	18514	Pbx1	pre B cell leukemia homeobox 1	-0.575279	0.488916
1	ENSMUSG00000026678	19737	Rgs5	regulator of G-protein signaling 5	-0.276694	0.891053
1	ENSMUSG00000026675	15490	Hsd17b7	hydroxysteroid (17-beta) dehydrogenase 7	0.0239653	0.984572
1	ENSMUSG00000026674	18214	Ddr2	discoidin domain receptor family, member 2	0.574982	0.623955
1	ENSMUSG00000026670	107652	Uap1	UDP-N-acetylglucosamine pyrophosphorylase 1	0.512786	0.624532
1	ENSMUSG00000026667	16589	Uhmk1	U2AF homology motif (UHM) kinase 1	0.437081	0.773601
1	ENSMUSG00000038473	70729	Nos1ap	nitric oxide synthase 1 (neuronal) adaptor protein	-1.41574	0.556877
1	ENSMUSG00000038463	320078	Olfml2b	olfactomedin-like 2B	-0.574467	0.787154
1	ENSMUSG00000026663	226641	Atf6	activating transcription factor 6	0.990736	0.536891
1	ENSMUSG00000026659	80915	Dusp12	dual specificity phosphatase 12	0.0484325	0.984503
1	ENSMUSG00000026656	14130	Fcgr2b	Fc receptor, IgG, low affinity IIb	3.71704	1.30037e-06
1	ENSMUSG00000059089	246256	Fcgr4	Fc receptor, IgG, low affinity IV	10.0229	2.09649e-39
1	ENSMUSG00000059498	14131	Fcgr3	Fc receptor, IgG, low affinity III	4.15686	7.39841e-15
1	ENSMUSG00000026649	75472	Cfap126	cilia and flagella associated protein 126	10.1126	0.0162687
1	ENSMUSG00000058076	66052	Sdhc	succinate dehydrogenase complex, subunit C, integral membrane protein	2.6888	0.0539119
1	ENSMUSG00000056569	17528	Mpz	myelin protein zero	-0.874003	0.618364
1	ENSMUSG00000038370	66425	Pcp4l1	Purkinje cell protein 4-like 1	0.3513	0.888903
1	ENSMUSG00000005674	641376	Tomm40l	translocase of outer mitochondrial membrane 40-like	-1.75665	0.439006
1	ENSMUSG00000058715	14127	Fcer1g	Fc receptor, IgE, high affinity I, gamma polypeptide	4.41545	4.51128e-23
1	ENSMUSG00000013593	226646	Ndufs2	NADH:ubiquinone oxidoreductase core subunit S2	-1.5151	0.0722949
1	ENSMUSG00000006403	240913	Adamts4	a disintegrin-like and metallopeptidase (reprolysin type) with thrombospondin type 1 motif, 4	-0.331968	0.846695
1	ENSMUSG00000052423	57370	B4galt3	UDP-Gal:betaGlcNAc beta 1,4-galactosyltransferase, polypeptide 3	1.81521	0.525623
1	ENSMUSG00000062729	19044	Ppox	protoporphyrinogen oxidase	0.503402	0.846137
1	ENSMUSG00000053483	30941	Usp21	ubiquitin specific peptidase 21	-1.38566	0.478031
1	ENSMUSG00000062963	66155	Ufc1	ubiquitin-fold modifier conjugating enzyme 1	-0.0451864	0.969795
1	ENSMUSG00000013973	21945	Dedd	death effector domain-containing	-0.720929	0.626589
1	ENSMUSG00000013997	27045	Nit1	nitrilase 1	2.10634	0.428552
1	ENSMUSG00000006412	18637	Pfdn2	prefoldin 2	-0.105095	0.946226
1	ENSMUSG00000006411	71740	Nectin4	nectin cell adhesion molecule 4	-1.95774	0.192772
1	ENSMUSG00000048865	226652	Arhgap30	Rho GTPase activating protein 30	3.92543	0.0219101
1	ENSMUSG00000038235	16456	F11r	F11 receptor	-0.972367	0.225703
1	ENSMUSG00000004707	17085	Ly9	lymphocyte antigen 9	11.5081	0.00618919
1	ENSMUSG00000038179	75345	Slamf7	SLAM family member 7	5.3888	3.45003e-12
1	ENSMUSG00000015355	12506	Cd48	CD48 antigen	4.74853	0.0738899
1	ENSMUSG00000015316	27218	Slamf1	signaling lymphocytic activation molecule family member 1	3.09084	0.25512
1	ENSMUSG00000038147	12523	Cd84	CD84 antigen	3.19189	0.00194049
1	ENSMUSG00000015314	30925	Slamf6	SLAM family member 6	9.16605	0.0150432
1	ENSMUSG00000026556	93840	Vangl2	VANGL planar cell polarity 2	-0.733421	0.641146
1	ENSMUSG00000003458	59287	Ncstn	nicastrin	-0.218626	0.923578
1	ENSMUSG00000026553	12847	Copa	coatomer protein complex subunit alpha	0.641617	0.239292
1	ENSMUSG00000003464	19298	Pex19	peroxisomal biogenesis factor 19	-0.198316	0.923522
1	ENSMUSG00000026554	98193	Dcaf8	DDB1 and CUL4 associated factor 8	0.251162	0.824656
1	ENSMUSG00000013698	18611	Pea15a	phosphoprotein enriched in astrocytes 15A	1.21303	0.171251
1	ENSMUSG00000038034	140559	Igsf8	immunoglobulin superfamily, member 8	-0.533118	0.543073
1	ENSMUSG00000007097	98660	Atp1a2	ATPase, Na+/K+ transporting, alpha 2 polypeptide	-1.40522	0.342009
1	ENSMUSG00000050229	67556	Pigm	phosphatidylinositol glycan anchor biosynthesis, class M	0.924398	0.689472
1	ENSMUSG00000026548	98365	Slamf9	SLAM family member 9	8.3452	0.0308309
1	ENSMUSG00000037995	93842	Igsf9	immunoglobulin superfamily, member 9	1.4057	0.563529
1	ENSMUSG00000026547	21346	Tagln2	transgelin 2	0.857768	0.00931689
1	ENSMUSG00000053318	74748	Slamf8	SLAM family member 8	6.39248	3.6954e-13
1	ENSMUSG00000026544	68440	Dusp23	dual specificity phosphatase 23	-0.331547	0.855611
1	ENSMUSG00000037872	13349	Ackr1	atypical chemokine receptor 1 (Duffy blood group)	-1.89727	0.235563
1	ENSMUSG00000005338	94332	Cadm3	cell adhesion molecule 3	-0.441239	0.757989
1	ENSMUSG00000037860	383619	Aim2	absent in melanoma 2	10.775	7.04696e-05
1	ENSMUSG00000037849	102639543	Ifi206	interferon activated gene 206	8.64905	0.000130753
1	ENSMUSG00000073491	623121	Ifi213	interferon activated gene 213	8.6526	0.0064486
1	ENSMUSG00000043263	236312	Ifi209	interferon activated gene 209	9.02273	6.18928e-06
1	ENSMUSG00000073490	226691	Ifi207	interferon activated gene 207	2.23344	0.0940774
1	ENSMUSG00000073489	15951	Ifi204	interferon activated gene 204	5.55216	1.8954e-09
1	ENSMUSG00000090272	100040462	Mndal	myeloid nuclear differentiation antigen like	2.65829	0.00011023
1	ENSMUSG00000026536	381308	Ifi211	interferon activated gene 211	3.05743	0.00858168
1	ENSMUSG00000039997	15950	Ifi203	interferon activated gene 203	2.00966	0.0141389
1	ENSMUSG00000026535	26388	Ifi202b	interferon activated gene 202B	-1.69952	0.188096
1	ENSMUSG00000054203	226695	Ifi205	interferon activated gene 205	2.14144	0.0586562
1	ENSMUSG00000050069	23893	Grem2	gremlin 2, DAN family BMP antagonist	3.84037	0.229115
1	ENSMUSG00000026526	14194	Fh1	fumarate hydratase 1	0.875067	0.677929
1	ENSMUSG00000078185	12663	Chml	choroideremia-like	-1.17676	0.561673
1	ENSMUSG00000057335	545389	Cep170	centrosomal protein 170	3.31464	0.0856963
1	ENSMUSG00000026504	76816	Sdccag8	serologically defined colon cancer antigen 8	0.119288	0.961258
1	ENSMUSG00000019699	23797	Akt3	thymoma viral proto-oncogene 3	1.0989	0.532923
1	ENSMUSG00000063659	30928	Zbtb18	zinc finger and BTB domain containing 18	2.99994	0.23923
1	ENSMUSG00000015961	11566	Adss	adenylosuccinate synthetase, non muscle	-0.757121	0.585228
1	ENSMUSG00000026502	78825	Desi2	desumoylating isopeptidase 2	-0.092607	0.953805
1	ENSMUSG00000026500	66359	Cox20	cytochrome c oxidase assembly protein 20	-0.287456	0.813381
1	ENSMUSG00000039630	51810	Hnrnpu	heterogeneous nuclear ribonucleoprotein U	-0.282855	0.655773
1	ENSMUSG00000026495	68226	Efcab2	EF-hand calcium binding domain 2	-0.502185	0.848867
1	ENSMUSG00000055067	69726	Smyd3	SET and MYND domain containing 3	-0.499644	0.844061
1	ENSMUSG00000038949	226744	Cnst	consortin, connexin sorting protein	-3.63027	0.108174
1	ENSMUSG00000038936	109232	Sccpdh	saccharopine dehydrogenase (putative)	-0.75342	0.743638
1	ENSMUSG00000026491	226747	Ahctf1	AT hook containing transcription factor 1	-0.7191	0.639827
1	ENSMUSG00000026490	226751	Cdc42bpa	CDC42 binding protein kinase alpha	-0.401264	0.771399
1	ENSMUSG00000026489	67426	Coq8a	coenzyme Q8A	-0.917559	0.725389
1	ENSMUSG00000010609	19165	Psen2	presenilin 2	2.20413	0.0868512
1	ENSMUSG00000038855	320404	Itpkb	inositol 1,4,5-trisphosphate 3-kinase B	-0.979004	0.449396
1	ENSMUSG00000026496	11545	Parp1	poly (ADP-ribose) polymerase family, member 1	-0.0968332	0.954963
1	ENSMUSG00000058729	72568	Lin9	lin-9 homolog (C. elegans)	2.30892	0.408582
1	ENSMUSG00000026499	170760	Acbd3	acyl-Coenzyme A binding domain containing 3	0.300154	0.66183
1	ENSMUSG00000060743	15078	H3f3a	H3 histone, family 3A	0.297481	0.842099
1	ENSMUSG00000038806	208768	Sde2	SDE2 telomere maintenance homolog (S. pombe)	0.877611	0.458723
1	ENSMUSG00000026520	69051	Pycr2	pyrroline-5-carboxylate reductase family, member 2	2.44657	0.120791
1	ENSMUSG00000038793	13590	Lefty1	left right determination factor 1	0.557692	0.83422
1	ENSMUSG00000026519	208795	Tmem63a	transmembrane protein 63a	-0.590991	0.376618
1	ENSMUSG00000038776	13849	Ephx1	epoxide hydrolase 1, microsomal	0.46523	0.721286
1	ENSMUSG00000026516	67459	Nvl	nuclear VCP-like	0.0584173	0.973099
1	ENSMUSG00000062169	98417	Cnih4	cornichon family AMPA receptor auxiliary protein 4	1.59019	0.0933219
1	ENSMUSG00000038733	226757	Wdr26	WD repeat domain 26	-0.27637	0.588937
1	ENSMUSG00000004880	98386	Lbr	lamin B receptor	-0.302927	0.807308
1	ENSMUSG00000022995	13800	Enah	ENAH actin regulator	0.0155993	0.989593
1	ENSMUSG00000026511	27058	Srp9	signal recognition particle 9	0.660212	0.721693
1	ENSMUSG00000038633	13244	Degs1	delta(4)-desaturase, sphingolipid 1	-0.125717	0.82065
1	ENSMUSG00000047539	67948	Fbxo28	F-box protein 28	0.329596	0.835245
1	ENSMUSG00000026510	209456	Trp53bp2	transformation related protein 53 binding protein 2	-1.27197	0.388215
1	ENSMUSG00000026509	12334	Capn2	calpain 2	0.456733	0.578661
1	ENSMUSG00000038576	96935	Susd4	sushi domain containing 4	-2.56023	0.341885
1	ENSMUSG00000030768	68897	Disp1	dispatched RND transporter family member 1	6.40527	0.0452591
1	ENSMUSG00000046836	71678	Brox	BRO1 domain and CAAX motif containing	1.76383	0.238781
1	ENSMUSG00000042901	108909	Aida	axin interactor, dorsalization associated	-0.445812	0.775528
1	ENSMUSG00000056050	338366	Mia3	melanoma inhibitory activity 3	0.107029	0.879268
1	ENSMUSG00000072258	21339	Taf1a	TATA-box binding protein associated factor, RNA polymerase I, A	0.771362	0.774117
1	ENSMUSG00000039377	15284	Hlx	H2.0-like homeobox	1.75063	0.539848
1	ENSMUSG00000073481	67247	2020-03-02	mitochondrial amidoxime reducing component 2	0.330657	0.685045
1	ENSMUSG00000039349	226777	C130074G19Rik	RIKEN cDNA C130074G19 gene	-3.06254	0.247386
1	ENSMUSG00000026620	226778	Mark1	MAP/microtubule affinity regulating kinase 1	-1.18051	0.602194
1	ENSMUSG00000039318	98732	Rab3gap2	RAB3 GTPase activating protein subunit 2	-1.16543	0.648302
1	ENSMUSG00000026618	381314	Iars2	isoleucine-tRNA synthetase 2, mitochondrial	-0.013742	0.993249
1	ENSMUSG00000026617	23827	Bpnt1	bisphosphate 3'-nucleotidase 1	-1.51409	0.473489
1	ENSMUSG00000026615	107508	Eprs	glutamyl-prolyl-tRNA synthetase	-0.632289	0.253022
1	ENSMUSG00000039239	21808	Tgfb2	transforming growth factor, beta 2	0.834835	0.658362
1	ENSMUSG00000001305	67223	Rrp15	ribosomal RNA processing 15 homolog (S. cerevisiae)	0.520066	0.823388
1	ENSMUSG00000039210	67769	Gpatch2	G patch domain containing 2	0.0322886	0.987162
1	ENSMUSG00000026608	226823	Kctd3	potassium channel tetramerisation domain containing 3	0.345699	0.88732
1	ENSMUSG00000037624	16526	Kcnk2	potassium channel, subfamily K, member 2	-0.230647	0.915775
1	ENSMUSG00000026605	108000	Cenpf	centromere protein F	-0.515855	0.684621
1	ENSMUSG00000026604	19250	Ptpn14	protein tyrosine phosphatase, non-receptor type 14	-0.615224	0.657583
1	ENSMUSG00000026603	226830	Smyd2	SET and MYND domain containing 2	1.68645	0.482544
1	ENSMUSG00000010175	19130	Prox1	prospero homeobox 1	-1.01505	0.685964
1	ENSMUSG00000089872	320119	Rps6kc1	ribosomal protein S6 kinase polypeptide 1	-0.0656952	0.980403
1	ENSMUSG00000026634	52477	Angel2	angel homolog 2	-0.0957435	0.954478
1	ENSMUSG00000066595	226844	Flvcr1	feline leukemia virus subgroup C cellular receptor 1	1.64704	0.321468
1	ENSMUSG00000026630	381319	Batf3	basic leucine zipper transcription factor, ATF-like 3	9.20157	0.0225941
1	ENSMUSG00000026628	11910	Atf3	activating transcription factor 3	-1.08352	0.00157116
1	ENSMUSG00000037499	66208	Nenf	neuron derived neurotrophic factor	-1.39695	0.282799
1	ENSMUSG00000026627	66950	Tmem206	transmembrane protein 206	1.10098	0.664196
1	ENSMUSG00000026626	226849	Ppp2r5a	protein phosphatase 2, regulatory subunit B', alpha	-0.0766129	0.92899
1	ENSMUSG00000037474	76843	Dtl	denticleless E3 ubiquitin protein ligase	-1.66761	0.516572
1	ENSMUSG00000037461	77065	Ints7	integrator complex subunit 7	0.824575	0.709227
1	ENSMUSG00000026623	226856	Lpgat1	lysophosphatidylglycerol acyltransferase 1	0.298726	0.891121
1	ENSMUSG00000037434	22782	Slc30a1	solute carrier family 30 (zinc transporter), member 1	1.77688	0.177793
1	ENSMUSG00000026637	22033	Traf5	TNF receptor-associated factor 5	3.20812	0.261579
1	ENSMUSG00000037395	214742	Rcor3	REST corepressor 3	1.34815	0.574411
1	ENSMUSG00000058248	16510	Kcnh1	potassium voltage-gated channel, subfamily H (eag-related), member 1	-1.37476	0.580631
1	ENSMUSG00000016262	214791	Sertad4	SERTA domain containing 4	0.177155	0.923425
1	ENSMUSG00000016181	215193	Utp25	UTP25 small subunit processome component	2.11215	0.427436
1	ENSMUSG00000026638	54139	Irf6	interferon regulatory factor 6	-2.06533	0.0180784
1	ENSMUSG00000079144	319266	A130010J15Rik	RIKEN cDNA A130010J15 gene	3.0079	0.269801
1	ENSMUSG00000026639	16780	Lamb3	laminin, beta 3	-1.75122	0.123354
1	ENSMUSG00000016194	15483	Hsd11b1	hydroxysteroid 11-beta dehydrogenase 1	3.65908	0.0957716
1	ENSMUSG00000009633	14373	G0s2	G0/G1 switch gene 2	-2.54979	0.148592
1	ENSMUSG00000026640	18845	Plxna2	plexin A2	-1.49636	0.493958
1	ENSMUSG00000016494	12490	Cd34	CD34 antigen	-0.00738951	0.991189
1	ENSMUSG00000016481	12946	Cr1l	complement component (3b/4b) receptor 1-like	0.699946	0.575257
2	ENSMUSG00000050530	269233	Fam171a1	family with sequence similarity 171, member A1	-0.651059	0.799043
2	ENSMUSG00000026643	18108	Nmt2	N-myristoyltransferase 2	-0.0972702	0.954659
2	ENSMUSG00000049950	227522	Rpp38	ribonuclease P/MRP 38 subunit	-1.14509	0.504418
2	ENSMUSG00000026648	227525	Dclre1c	DNA cross-link repair 1C	7.28779	0.0551461
2	ENSMUSG00000026646	64707	Suv39h2	suppressor of variegation 3-9 2	-2.62277	0.23861
2	ENSMUSG00000051396	50497	Hspa14	heat shock protein 14	0.266421	0.859655
2	ENSMUSG00000026655	66540	Fam107b	family with sequence similarity 107, member B	0.681898	0.71264
2	ENSMUSG00000026657	209630	Frmd4a	FERM domain containing 4A	1.93427	0.341101
2	ENSMUSG00000039449	67229	Prpf18	pre-mRNA processing factor 18	-0.615585	0.736304
2	ENSMUSG00000026662	109079	Sephs1	selenophosphate synthetase 1	-1.15987	0.60131
2	ENSMUSG00000026664	16922	Phyh	phytanoyl-CoA hydroxylase	1.68114	0.202413
2	ENSMUSG00000026668	68527	Ucma	upper zone of growth plate and cartilage matrix associated	-0.60033	0.784657
2	ENSMUSG00000026672	71648	Optn	optineurin	3.65173	0.140334
2	ENSMUSG00000026676	74186	Ccdc3	coiled-coil domain containing 3	-1.08167	0.558718
2	ENSMUSG00000039145	227541	Camk1d	calcium/calmodulin-dependent protein kinase ID	0.0480144	0.966899
2	ENSMUSG00000039128	98828	Cdc123	cell division cycle 123	-0.0984844	0.95068
2	ENSMUSG00000025817	53893	Nudt5	nudix (nucleoside diphosphate linked moiety X)-type motif 5	-2.26297	0.331043
2	ENSMUSG00000025816	57743	Sec61a2	Sec61, alpha subunit 2 (S. cerevisiae)	-0.473143	0.850436
2	ENSMUSG00000043241	326622	Upf2	UPF2 regulator of nonsense transcripts homolog (yeast)	1.45963	0.323191
2	ENSMUSG00000045319	227545	Proser2	proline and serine rich 2	-1.15223	0.663428
2	ENSMUSG00000039046	98910	Usp6nl	USP6 N-terminal like	-1.00397	0.638367
2	ENSMUSG00000002107	14007	Celf2	CUGBP, Elav-like family member 2	0.674033	0.217649
2	ENSMUSG00000015619	14462	Gata3	GATA binding protein 3	-0.947287	0.149823
2	ENSMUSG00000025782	209361	Taf3	TATA-box binding protein associated factor 3	0.376508	0.7466
2	ENSMUSG00000025781	11949	Atp5c1	ATP synthase, H+ transporting, mitochondrial F1 complex, gamma polypeptide 1	0.555919	0.515642
2	ENSMUSG00000037262	16588	Kin	Kin17 DNA and RNA binding protein	-1.57144	0.211296
2	ENSMUSG00000025780	209378	Itih5	inter-alpha (globulin) inhibitor H5	-0.474666	0.751919
2	ENSMUSG00000026778	18761	Prkcq	protein kinase C, theta	-0.319752	0.904626
2	ENSMUSG00000026773	170768	Pfkfb3	6-phosphofructo-2-kinase/fructose-2,6-biphosphatase 3	1.81146	0.0298767
2	ENSMUSG00000037197	76938	Rbm17	RNA binding motif protein 17	0.780879	0.639841
2	ENSMUSG00000026770	16184	Il2ra	interleukin 2 receptor, alpha chain	11.1333	0.0070309
2	ENSMUSG00000023206	16169	Il15ra	interleukin 15 receptor, alpha chain	11.0406	0.00911984
2	ENSMUSG00000058594	50755	Fbh1	F-box DNA helicase 1	2.80558	0.329919
2	ENSMUSG00000047909	320816	Ankrd16	ankyrin repeat domain 16	-1.43335	0.584984
2	ENSMUSG00000026767	66960	Mindy3	MINDY lysine 48 deubiquitinase 3	0.431706	0.765675
2	ENSMUSG00000026730	19212	Pter	phosphotriesterase related	5.83983	0.0995931
2	ENSMUSG00000026727	20163	Rsu1	Ras suppressor protein 1	0.301925	0.816422
2	ENSMUSG00000026723	13434	Trdmt1	tRNA aspartic acid methyltransferase 1	-0.464263	0.832923
2	ENSMUSG00000026728	22352	Vim	vimentin	1.43202	4.64137e-09
2	ENSMUSG00000063275	30963	Hacd1	3-hydroxyacyl-CoA dehydratase 1	-0.104334	0.968912
2	ENSMUSG00000026718	20844	Stam	signal transducing adaptor molecule (SH3 domain and ITAM motif) 1	-0.398032	0.817015
2	ENSMUSG00000026712	17533	Mrc1	mannose receptor, C type 1	0.683713	0.285235
2	ENSMUSG00000026707	74455	Nsun6	NOL1/NOP2/Sun domain family member 6	-1.47994	0.428003
2	ENSMUSG00000017418	75869	Arl5b	ADP-ribosylation factor-like 5B	-0.286188	0.826395
2	ENSMUSG00000026748	67448	Plxdc2	plexin domain containing 2	-1.16167	0.415134
2	ENSMUSG00000026743	17354	Mllt10	myeloid/lymphoid or mixed-lineage leukemia; translocated to, 10	-0.655542	0.55955
2	ENSMUSG00000026740	13418	Dnajc1	DnaJ heat shock protein family (Hsp40) member C1	0.683983	0.388734
2	ENSMUSG00000051154	12238	Commd3	COMM domain containing 3	1.33716	0.323637
2	ENSMUSG00000026739	12151	Bmi1	Bmi1 polycomb ring finger oncogene	1.73349	0.467241
2	ENSMUSG00000026737	18718	Pip4k2a	phosphatidylinositol-5-phosphate 4-kinase, type II, alpha	0.0620177	0.966062
2	ENSMUSG00000043415	71198	Otud1	OTU domain containing 1	-0.686476	0.695849
2	ENSMUSG00000036617	208618	Etl4	enhancer trap locus 4	-0.22695	0.88182
2	ENSMUSG00000036591	71435	Arhgap21	Rho GTPase activating protein 21	0.399168	0.799094
2	ENSMUSG00000026786	54519	Apbb1ip	amyloid beta (A4) precursor protein-binding, family B, member 1 interacting protein	0.37631	0.755828
2	ENSMUSG00000058835	11308	Abi1	abl-interactor 1	1.4399	0.126156
2	ENSMUSG00000026781	74159	Acbd5	acyl-Coenzyme A binding domain containing 5	0.808009	0.548631
2	ENSMUSG00000026775	27377	Yme1l1	YME1-like 1 (S. cerevisiae)	-0.59597	0.578088
2	ENSMUSG00000026771	76857	Spopl	speckle-type POZ protein-like	1.45648	0.335988
2	ENSMUSG00000044103	215257	Il1f9	interleukin 1 family, member 9	6.11131	0.092975
2	ENSMUSG00000026983	54450	Il1f5	interleukin 1 family, member 5 (delta)	-2.4758	0.333307
2	ENSMUSG00000026981	16181	Il1rn	interleukin 1 receptor antagonist	1.03203	0.0183492
2	ENSMUSG00000026979	215632	Psd4	pleckstrin and Sec7 domain containing 4	1.78641	0.451398
2	ENSMUSG00000036893	77683	Ehmt1	euchromatic histone methyltransferase 1	-0.648642	0.619582
2	ENSMUSG00000026972	215705	Arrdc1	arrestin domain containing 1	0.810798	0.726179
2	ENSMUSG00000026974	67187	Zmynd19	zinc finger, MYND domain containing 19	-1.58521	0.547805
2	ENSMUSG00000036850	107733	Mrpl41	mitochondrial ribosomal protein L41	-0.384462	0.822944
2	ENSMUSG00000036833	241274	Pnpla7	patatin-like phospholipase domain containing 7	4.66994	0.0977252
2	ENSMUSG00000006476	56876	Nsmf	NMDA receptor synaptonuclear signaling and neuronal migration factor	0.940282	0.709948
2	ENSMUSG00000078202	67122	Nrarp	Notch-regulated ankyrin repeat protein	-2.70261	0.16268
2	ENSMUSG00000059555	227612	Tor4a	torsin family 4, member A	-0.472446	0.854788
2	ENSMUSG00000013465	58202	Nelfb	negative elongation factor complex member B	0.795124	0.704779
2	ENSMUSG00000036752	227613	Tubb4b	tubulin, beta 4B class IVB	-1.26681	0.305377
2	ENSMUSG00000036731	67859	Cysrt1	cysteine rich tail 1	7.45175	0.0284433
2	ENSMUSG00000044628	68846	Rnf208	ring finger protein 208	-2.634	0.250652
2	ENSMUSG00000006471	78797	Ndor1	NADPH dependent diflavin oxidoreductase 1	-1.05175	0.613839
2	ENSMUSG00000078201	227615	Tmem203	transmembrane protein 203	-0.557664	0.790766
2	ENSMUSG00000048707	97031	Tprn	taperin	1.75508	0.539766
2	ENSMUSG00000026966	68475	Ssna1	SS nuclear autoantigen 1	-0.106326	0.943992
2	ENSMUSG00000026965	99152	Anapc2	anaphase promoting complex subunit 2	1.48562	0.335546
2	ENSMUSG00000036646	227619	Man1b1	mannosidase, alpha, class 1B, member 1	1.7738	0.338507
2	ENSMUSG00000026958	83768	Dpp7	dipeptidylpeptidase 7	0.945014	0.694276
2	ENSMUSG00000026956	227620	Uap1l1	UDP-N-acteylglucosamine pyrophosphorylase 1-like 1	0.444735	0.7642
2	ENSMUSG00000015085	12496	Entpd2	ectonucleoside triphosphate diphosphohydrolase 2	-1.23573	0.426964
2	ENSMUSG00000015094	18146	Npdc1	neural proliferation, differentiation and control 1	-0.194324	0.908715
2	ENSMUSG00000036587	14347	Fut7	fucosyltransferase 7	9.26863	0.0106103
2	ENSMUSG00000026944	11305	Abca2	ATP-binding cassette, sub-family A (ABC1), member 2	1.52269	0.420622
2	ENSMUSG00000047617	227622	Paxx	non-homologous end joining factor	-0.178455	0.933958
2	ENSMUSG00000015093	69454	Clic3	chloride intracellular channel 3	-1.42554	0.452095
2	ENSMUSG00000015090	19215	Ptgds	prostaglandin D2 synthase (brain)	1.28375	0.644959
2	ENSMUSG00000015095	30839	Fbxw5	F-box and WD-40 domain protein 5	1.07373	0.627635
2	ENSMUSG00000026942	22030	Traf2	TNF receptor-associated factor 2	-3.14048	0.177036
2	ENSMUSG00000015092	59022	Edf1	endothelial differentiation-related factor 1	0.351903	0.574912
2	ENSMUSG00000036504	75454	Phpt1	phosphohistidine phosphatase 1	-0.98821	0.259126
2	ENSMUSG00000015087	227624	Rabl6	RAB, member RAS oncogene family-like 6	0.0235296	0.984966
2	ENSMUSG00000026939	51875	Tmem141	transmembrane protein 141	-0.1513	0.950211
2	ENSMUSG00000026938	14133	Fcna	ficolin A	-3.87489	0.145863
2	ENSMUSG00000049086	107771	Bmyc	brain expressed myelocytomatosis oncogene	-0.10869	0.966053
2	ENSMUSG00000026933	227634	Camsap1	calmodulin regulated spectrin-associated protein 1	0.147665	0.941322
2	ENSMUSG00000036352	98766	Ubac1	ubiquitin associated domain containing 1	-0.316947	0.881064
2	ENSMUSG00000026932	67991	Nacc2	nucleus accumbens associated 2, BEN and BTB (POZ) domain containing	1.03974	0.620932
2	ENSMUSG00000087679	109299	Tmem250-ps	transmembrane protein 250, pseudogene	0.494488	0.786159
2	ENSMUSG00000075467	52838	Dnlz	DNL-type zinc finger	-0.396445	0.853516
2	ENSMUSG00000036281	227644	Snapc4	small nuclear RNA activating complex, polypeptide 4	-0.280627	0.912411
2	ENSMUSG00000026927	68112	Entr1	endosome associated trafficking regulator 1	1.47718	0.548639
2	ENSMUSG00000026926	66865	Pmpca	peptidase (mitochondrial processing) alpha	0.961549	0.63074
2	ENSMUSG00000026925	64436	Inpp5e	inositol polyphosphate-5-phosphatase E	-2.42214	0.337692
2	ENSMUSG00000026924	227648	Sec16a	SEC16 homolog A, endoplasmic reticulum export factor	3.12074	0.0927569
2	ENSMUSG00000026923	18128	Notch1	notch 1	-0.662544	0.5123
2	ENSMUSG00000026921	353156	Egfl7	EGF-like domain 7	0.213545	0.92259
2	ENSMUSG00000026922	67512	Agpat2	1-acylglycerol-3-phosphate O-acyltransferase 2 (lysophosphatidic acid acyltransferase, beta)	-0.348828	0.856465
2	ENSMUSG00000036160	20935	Surf6	surfeit gene 6	0.757646	0.729576
2	ENSMUSG00000015776	20933	Med22	mediator complex subunit 22	-2.55867	0.174121
2	ENSMUSG00000062647	27176	Rpl7a	ribosomal protein L7A	-1.14791	0.192752
2	ENSMUSG00000015790	20930	Surf1	surfeit gene 1	1.87919	0.338104
2	ENSMUSG00000014873	20931	Surf2	surfeit gene 2	2.7587	0.148572
2	ENSMUSG00000014867	20932	Surf4	surfeit gene 4	1.50019	0.0252731
2	ENSMUSG00000052406	227656	Rexo4	REX4, 3'-5' exonuclease	0.822425	0.550039
2	ENSMUSG00000015488	381356	Cacfd1	calcium channel flower domain containing 1	0.384131	0.840755
2	ENSMUSG00000036067	227659	Slc2a6	solute carrier family 2 (facilitated glucose transporter), member 6	3.18322	0.227842
2	ENSMUSG00000009621	22325	Vav2	vav 2 oncogene	-0.0541866	0.982698
2	ENSMUSG00000026918	67382	Brd3	bromodomain containing 3	-1.54731	0.101578
2	ENSMUSG00000026917	140858	Wdr5	WD repeat domain 5	1.05977	0.593165
2	ENSMUSG00000015846	20181	Rxra	retinoid X receptor alpha	-0.664954	0.658326
2	ENSMUSG00000026837	12831	Col5a1	collagen, type V, alpha 1	0.656888	0.486792
2	ENSMUSG00000026833	56177	Olfm1	olfactomedin 1	1.2392	0.328896
2	ENSMUSG00000035772	118451	Mrps2	mitochondrial ribosomal protein S2	-0.611771	0.762074
2	ENSMUSG00000026821	19730	Ralgds	ral guanine nucleotide dissociation stimulator	0.153066	0.876623
2	ENSMUSG00000026816	70239	Gtf3c5	general transcription factor IIIC, polypeptide 5	0.675466	0.798301
2	ENSMUSG00000026812	64930	Tsc1	tuberous sclerosis 1	1.42083	0.526406
2	ENSMUSG00000035666	269252	Gtf3c4	general transcription factor IIIC, polypeptide 4	1.42268	0.541932
2	ENSMUSG00000026806	227674	Ddx31	DEAD/H (Asp-Glu-Ala-Asp/His) box polypeptide 31	8.53002	0.0304903
2	ENSMUSG00000026803	22130	Ttf1	transcription termination factor, RNA polymerase I	-0.206239	0.907614
2	ENSMUSG00000043535	269254	Setx	senataxin	-0.780034	0.637498
2	ENSMUSG00000079499	76220	6530402F18Rik	RIKEN cDNA 6530402F18 gene	0.572934	0.83371
2	ENSMUSG00000026799	68975	Med27	mediator complex subunit 27	1.81618	0.427733
2	ENSMUSG00000039844	107746	Rapgef1	Rap guanine nucleotide exchange factor (GEF) 1	1.23658	0.298965
2	ENSMUSG00000039826	227682	Trub2	TruB pseudouridine (psi) synthase family member 2	4.05265	0.184953
2	ENSMUSG00000059316	26569	Slc27a4	solute carrier family 27 (fatty acid transporter), member 4	-0.865186	0.338479
2	ENSMUSG00000069020	68205	Urm1	ubiquitin related modifier 1	1.7642	0.197051
2	ENSMUSG00000039787	99151	Cercam	cerebral endothelial cell adhesion molecule	2.25508	0.391859
2	ENSMUSG00000026790	18286	Odf2	outer dense fiber of sperm tails 2	0.541736	0.652923
2	ENSMUSG00000019715	74412	Gle1	GLE1 RNA export mediator (yeast)	0.864493	0.667175
2	ENSMUSG00000057738	20740	Sptan1	spectrin alpha, non-erythrocytic 1	-0.103999	0.930117
2	ENSMUSG00000054766	56086	Set	SET nuclear oncogene	0.369357	0.566801
2	ENSMUSG00000015335	66220	Zdhhc12	zinc finger, DHHC domain containing 12	2.89343	0.305837
2	ENSMUSG00000039686	227693	Zer1	zyg-11 related, cell cycle regulator	0.718025	0.749725
2	ENSMUSG00000039678	70296	Tbc1d13	TBC1 domain family, member 13	0.0363552	0.984141
2	ENSMUSG00000015337	13804	Endog	endonuclease G	0.987655	0.715745
2	ENSMUSG00000039660	227695	Spout1	SPOUT domain containing methyltransferase 1	0.676619	0.722731
2	ENSMUSG00000039648	70266	Kyat1	kynurenine aminotransferase 1	-1.09854	0.613485
2	ENSMUSG00000007476	241296	Lrrc8a	leucine rich repeat containing 8A	-0.425698	0.750603
2	ENSMUSG00000075419	227697	Dolk	dolichol kinase	0.349854	0.89721
2	ENSMUSG00000052533	227699	Nup188	nucleoporin 188	0.206329	0.925405
2	ENSMUSG00000026860	227700	Sh3glb2	SH3-domain GRB2-like endophilin B2	-0.594561	0.735342
2	ENSMUSG00000026858	108958	Miga2	mitoguardin 2	3.53096	0.217126
2	ENSMUSG00000026853	12908	Crat	carnitine acetyltransferase	-1.29297	0.461936
2	ENSMUSG00000039515	110854	Ptpa	protein phosphatase 2 protein activator	-0.513231	0.568508
2	ENSMUSG00000089762	72500	Ier5l	immediate early response 5-like	1.18521	0.663416
2	ENSMUSG00000026857	66617	Ntmt1	N-terminal Xaa-Pro-Lys N-methyltransferase 1	0.607308	0.804191
2	ENSMUSG00000039483	72323	Asb6	ankyrin repeat and SOCS box-containing 6	1.06315	0.687426
2	ENSMUSG00000039476	20204	Prrx2	paired related homeobox 2	4.17656	0.0820673
2	ENSMUSG00000050737	64292	Ptges	prostaglandin E synthase	-1.47607	0.14178
2	ENSMUSG00000026848	30934	Tor1b	torsin family 1, member B	0.644491	0.5512
2	ENSMUSG00000026849	30931	Tor1a	torsin family 1, member A (torsin A)	1.25261	0.53225
2	ENSMUSG00000026851	227707	BC005624	cDNA sequence BC005624	0.689315	0.791633
2	ENSMUSG00000026854	74270	Usp20	ubiquitin specific peptidase 20	-1.86759	0.458963
2	ENSMUSG00000075415	14269	Fnbp1	formin binding protein 1	0.729821	0.500073
2	ENSMUSG00000000194	277463	Gpr107	G protein-coupled receptor 107	-0.410776	0.771629
2	ENSMUSG00000062661	14299	Ncs1	neuronal calcium sensor 1	-1.38836	0.511939
2	ENSMUSG00000076441	11898	Ass1	argininosuccinate synthetase 1	3.13791	0.149173
2	ENSMUSG00000026843	320267	Fubp3	far upstream element (FUSE) binding protein 3	-1.79507	0.344629
2	ENSMUSG00000039356	227715	Exosc2	exosome component 2	-2.6159	0.311156
2	ENSMUSG00000026842	11350	Abl1	c-abl oncogene 1, non-receptor tyrosine kinase	-0.642582	0.652336
2	ENSMUSG00000001864	108897	Aif1l	allograft inflammatory factor 1-like	2.30112	0.361752
2	ENSMUSG00000001855	227720	Nup214	nucleoporin 214	1.66877	0.432179
2	ENSMUSG00000039262	227723	Prrc2b	proline-rich coiled-coil 2B	-0.0519004	0.962739
2	ENSMUSG00000039254	99011	Pomt1	protein-O-mannosyltransferase 1	-1.55579	0.557433
2	ENSMUSG00000002550	22245	Uck1	uridine-cytidine kinase 1	3.99627	0.197622
2	ENSMUSG00000044627	72931	Swi5	SWI5 recombination repair homolog (yeast)	0.209241	0.793343
2	ENSMUSG00000002546	99412	Golga2	golgi autoantigen, golgin subfamily a, 2	-0.039367	0.96696
2	ENSMUSG00000026825	13429	Dnm1	dynamin 1	0.900591	0.744123
2	ENSMUSG00000039205	68379	Ciz1	CDKN1A interacting zinc finger protein 1	0.330235	0.818798
2	ENSMUSG00000039195	73737	1110008P14Rik	RIKEN cDNA 1110008P14 gene	0.122931	0.911416
2	ENSMUSG00000026822	16819	Lcn2	lipocalin 2	-0.699195	0.774173
2	ENSMUSG00000026820	96979	Ptges2	prostaglandin E synthase 2	4.58143	0.140611
2	ENSMUSG00000026819	227731	Slc25a25	solute carrier family 25 (mitochondrial carrier, phosphate carrier), member 25	-1.00079	0.312491
2	ENSMUSG00000039164	71254	Naif1	nuclear apoptosis inducing factor 1	0.886923	0.748048
2	ENSMUSG00000039157	98952	Fam102a	family with sequence similarity 102, member A	0.10677	0.941376
2	ENSMUSG00000026810	13481	Dpm2	dolichol-phosphate (beta-D) mannosyltransferase 2	1.11387	0.497021
2	ENSMUSG00000079442	20448	St6galnac4	ST6 (alpha-N-acetyl-neuraminyl-2,3-beta-galactosyl-1,3)-N-acetylgalactosaminide alpha-2,6-sialyltransferase 4	5.19038	0.0368964
2	ENSMUSG00000026811	50935	St6galnac6	ST6 (alpha-N-acetyl-neuraminyl-2,3-beta-galactosyl-1,3)-N-acetylgalactosaminide alpha-2,6-sialyltransferase 6	3.37738	0.278127
2	ENSMUSG00000026817	11636	Ak1	adenylate kinase 1	-0.333635	0.895036
2	ENSMUSG00000026814	13805	Eng	endoglin	1.66255	0.508623
2	ENSMUSG00000009566	14287	Fpgs	folylpolyglutamyl synthetase	-2.23166	0.36058
2	ENSMUSG00000009555	107951	Cdk9	cyclin-dependent kinase 9 (CDC2-related kinase)	0.78219	0.731394
2	ENSMUSG00000059013	27387	Sh2d3c	SH2 domain containing 3C	11.6398	0.00463019
2	ENSMUSG00000009563	30933	Tor2a	torsin family 2, member A	-0.752889	0.622294
2	ENSMUSG00000053746	329384	Ptrh1	peptidyl-tRNA hydrolase 1 homolog	2.53324	0.349738
2	ENSMUSG00000026797	20910	Stxbp1	syntaxin binding protein 1	-0.0266481	0.986743
2	ENSMUSG00000026796	227737	Fam129b	family with sequence similarity 129, member B	-0.189838	0.708912
2	ENSMUSG00000026792	227738	Lrsam1	leucine rich repeat and sterile alpha motif containing 1	9.36358	0.0211687
2	ENSMUSG00000038900	269261	Rpl12	ribosomal protein L12	-0.51421	0.16252
2	ENSMUSG00000026791	56017	Slc2a8	solute carrier family 2, (facilitated glucose transporter), member 8	0.541517	0.830306
2	ENSMUSG00000038831	241308	Ralgps1	Ral GEF with PH domain and SH3 binding motif 1	0.359377	0.89193
2	ENSMUSG00000004105	26360	Angptl2	angiopoietin-like 2	0.0546714	0.967696
2	ENSMUSG00000026788	71834	Zbtb43	zinc finger and BTB domain containing 43	0.0930819	0.968237
2	ENSMUSG00000038740	72543	Mvb12b	multivesicular body subunit 12B	-0.520046	0.823363
2	ENSMUSG00000038718	18516	Pbx3	pre B cell leukemia homeobox 3	2.01457	0.31507
2	ENSMUSG00000038696	227743	Mapkap1	mitogen-activated protein kinase associated protein 1	-0.183071	0.916206
2	ENSMUSG00000026867	66691	Gapvd1	GTPase activating protein and VPS9 domains 1	-0.015104	0.984414
2	ENSMUSG00000026864	14828	Hspa5	heat shock protein 5	0.0435314	0.880338
2	ENSMUSG00000070953	227746	Rabepk	Rab9 effector protein with kelch motifs	0.334344	0.885083
2	ENSMUSG00000035949	30050	Fbxw2	F-box and WD-40 domain protein 2	-0.981294	0.578674
2	ENSMUSG00000026869	66998	Psmd5	proteasome (prosome, macropain) 26S subunit, non-ATPase, 5	-0.824795	0.657361
2	ENSMUSG00000026875	22029	Traf1	TNF receptor-associated factor 1	3.60749	0.104579
2	ENSMUSG00000057110	26920	Cntrl	centriolin	0.142301	0.878851
2	ENSMUSG00000026878	68365	Rab14	RAB14, member RAS oncogene family	0.0814339	0.839372
2	ENSMUSG00000026879	227753	Gsn	gelsolin	-1.227	3.2136e-06
2	ENSMUSG00000026880	13830	Stom	stomatin	1.63689	0.376216
2	ENSMUSG00000035778	14594	Ggta1	glycoprotein galactosyltransferase alpha 1, 3	0.802889	0.615617
2	ENSMUSG00000026883	69601	Dab2ip	disabled 2 interacting protein	-0.519946	0.715533
2	ENSMUSG00000026895	68375	Ndufa8	NADH:ubiquinone oxidoreductase subunit A8	-0.101361	0.904782
2	ENSMUSG00000026889	67889	Rbm18	RNA binding motif protein 18	2.50397	0.256931
2	ENSMUSG00000026887	67871	Mrrf	mitochondrial ribosome recycling factor	-0.113755	0.965158
2	ENSMUSG00000047250	19224	Ptgs1	prostaglandin-endoperoxide synthase 1	-1.46327	0.199246
2	ENSMUSG00000009030	67466	Pdcl	phosducin-like	-0.727176	0.746359
2	ENSMUSG00000075376	319817	Rc3h2	ring finger and CCCH-type zinc finger domains 2	0.512138	0.70059
2	ENSMUSG00000035437	227800	Rabgap1	RAB GTPase activating protein 1	-0.21795	0.859939
2	ENSMUSG00000026915	20744	Strbp	spermatid perinuclear RNA binding protein	0.268415	0.865437
2	ENSMUSG00000035392	227801	Dennd1a	DENN/MADD domain containing 1A	3.78794	0.106623
2	ENSMUSG00000026749	59126	Nek6	NIMA (never in mitosis gene a)-related expressed kinase 6	2.99569	0.273161
2	ENSMUSG00000026750	19177	Psmb7	proteasome (prosome, macropain) subunit, beta type 7	0.26418	0.81054
2	ENSMUSG00000046618	241327	Olfml2a	olfactomedin-like 2A	0.477191	0.841332
2	ENSMUSG00000062997	66489	Rpl35	ribosomal protein L35	-0.318312	0.564298
2	ENSMUSG00000026755	74192	Arpc5l	actin related protein 2/3 complex, subunit 5-like	0.414386	0.714285
2	ENSMUSG00000026754	76899	Golga1	golgi autoantigen, golgin subfamily a, 1	2.25343	0.27296
2	ENSMUSG00000035236	320271	Scai	suppressor of cancer cell invasion	-1.03853	0.695057
2	ENSMUSG00000026753	67857	Ppp6c	protein phosphatase 6, catalytic subunit	0.527389	0.752125
2	ENSMUSG00000049744	76117	Arhgap15	Rho GTPase activating protein 15	10.8067	0.00775863
2	ENSMUSG00000036890	227835	Gtdc1	glycosyltransferase-like domain containing 1	0.859069	0.75381
2	ENSMUSG00000026872	24136	Zeb2	zinc finger E-box binding homeobox 2	4.00794	1.04193e-07
2	ENSMUSG00000052248	433424	Zeb2os	zinc finger E-box binding homeobox 2, opposite strand	3.66412	0.160111
2	ENSMUSG00000052155	11480	Acvr2a	activin receptor IIA	2.97469	0.195941
2	ENSMUSG00000026761	26428	Orc4	origin recognition complex, subunit 4	-0.0746007	0.97222
2	ENSMUSG00000036792	109241	Mbd5	methyl-CpG binding domain protein 5	2.14487	0.333953
2	ENSMUSG00000069495	227867	Epc2	enhancer of polycomb homolog 2	-0.303119	0.800159
2	ENSMUSG00000026765	71897	Lypd6b	LY6/PLAUR domain containing 6B	-1.62263	0.325111
2	ENSMUSG00000050447	320343	Lypd6	LY6/PLAUR domain containing 6	-4.36274	0.101452
2	ENSMUSG00000026766	109129	Mmadhc	methylmalonic aciduria (cobalamin deficiency) cblD type, with homocystinuria	-0.613972	0.668323
2	ENSMUSG00000017144	74194	Rnd3	Rho family GTPase 3	-0.15778	0.81187
2	ENSMUSG00000036249	71684	Rbm43	RNA binding motif protein 43	2.81563	0.219746
2	ENSMUSG00000026946	64685	Nmi	N-myc (and STAT) interactor	2.20698	0.266069
2	ENSMUSG00000053475	21930	Tnfaip6	tumor necrosis factor alpha induced protein 6	0.719606	0.237283
2	ENSMUSG00000036202	51869	Rif1	replication timing regulatory factor 1	-0.844754	0.264822
2	ENSMUSG00000026950	17996	Neb	nebulin	-3.25108	0.197291
2	ENSMUSG00000036093	75423	Arl5a	ADP-ribosylation factor-like 5A	-0.364899	0.846571
2	ENSMUSG00000017412	12298	Cacnb4	calcium channel, voltage-dependent, beta 4 subunit	-0.683231	0.796934
2	ENSMUSG00000055371	56324	Stam2	signal transducing adaptor molecule (SH3 domain and ITAM motif) 2	-0.107256	0.937414
2	ENSMUSG00000036053	71409	Fmnl2	formin-like 2	2.33084	0.0573433
2	ENSMUSG00000061136	56194	Prpf40a	pre-mRNA processing factor 40A	1.39782	0.00396719
2	ENSMUSG00000026960	65103	Arl6ip6	ADP-ribosylation factor-like 6 interacting protein 6	-0.682632	0.667123
2	ENSMUSG00000026826	18227	Nr4a2	nuclear receptor subfamily 4, group A, member 2	-0.982966	0.0556505
2	ENSMUSG00000026827	14571	Gpd2	glycerol phosphate dehydrogenase 2, mitochondrial	0.553493	0.51547
2	ENSMUSG00000026830	77767	Ermn	ermin, ERM-like protein	6.7652	0.063589
2	ENSMUSG00000026832	227929	Cytip	cytohesin 1 interacting protein	3.15668	0.0118709
2	ENSMUSG00000026836	11477	Acvr1	activin A receptor, type 1	0.503221	0.80276
2	ENSMUSG00000026839	76654	Upp2	uridine phosphorylase 2	1.32144	0.637779
2	ENSMUSG00000026991	227937	Pkp4	plakophilin 4	-0.707149	0.59736
2	ENSMUSG00000026989	76747	Dapl1	death associated protein-like 1	-1.21735	0.000723097
2	ENSMUSG00000035168	66860	Tanc1	tetratricopeptide repeat, ankyrin repeat and coiled-coil containing 1	-1.08108	0.356809
2	ENSMUSG00000026988	72137	Wdsub1	WD repeat, SAM and U-box domain containing 1	0.521111	0.756025
2	ENSMUSG00000026987	407823	Baz2b	bromodomain adjacent to zinc finger domain, 2B	-0.537986	0.405705
2	ENSMUSG00000026977	57438	2020-03-07	membrane-associated ring finger (C3HC4) 7	0.54751	0.508042
2	ENSMUSG00000060703	66205	Cd302	CD302 antigen	-1.05516	0.439853
2	ENSMUSG00000026980	17076	Ly75	lymphocyte antigen 75	2.40908	0.392681
2	ENSMUSG00000054580	18779	Pla2r1	phospholipase A2 receptor 1	-1.12963	0.644099
2	ENSMUSG00000026971	16420	Itgb6	integrin beta 6	-0.396476	0.878175
2	ENSMUSG00000026970	56878	Rbms1	RNA binding motif, single stranded interacting protein 1	1.04449	0.0151299
2	ENSMUSG00000064289	21353	Tank	TRAF family member-associated Nf-kappa B activator	0.623258	0.696091
2	ENSMUSG00000026914	59029	Psmd14	proteasome (prosome, macropain) 26S subunit, non-ATPase, 14	0.294028	0.712471
2	ENSMUSG00000035000	13482	Dpp4	dipeptidylpeptidase 4	-0.651294	0.795747
2	ENSMUSG00000000392	14089	Fap	fibroblast activation protein	0.665997	0.763363
2	ENSMUSG00000026896	71586	Ifih1	interferon induced with helicase C domain 1	3.07052	0.0314368
2	ENSMUSG00000034903	319876	Cobll1	Cobl-like 1	-1.86147	0.373344
2	ENSMUSG00000026994	14425	Galnt3	polypeptide N-acetylgalactosaminyltransferase 3	-1.41287	0.577026
2	ENSMUSG00000034810	20272	Scn7a	sodium channel, voltage-gated, type VII, alpha	-0.633197	0.782644
2	ENSMUSG00000027022	241431	Xirp2	xin actin-binding repeat containing 2	-2.67454	0.214039
2	ENSMUSG00000027030	53416	Stk39	serine/threonine kinase 39	-1.02882	0.633725
2	ENSMUSG00000027035	241447	Cers6	ceramide synthase 6	1.44924	0.328121
2	ENSMUSG00000034738	329416	Nostrin	nitric oxide synthase trafficker	1.77121	0.459193
2	ENSMUSG00000005233	66442	Spc25	SPC25, NDC80 kinetochore complex component, homolog (S. cerevisiae)	-1.2943	0.527172
2	ENSMUSG00000027068	241452	Dhrs9	dehydrogenase/reductase (SDR family) member 9	-1.60645	0.544865
2	ENSMUSG00000027086	320720	Fastkd1	FAST kinase domains 1	0.699786	0.798337
2	ENSMUSG00000042133	228005	Ppig	peptidyl-prolyl isomerase G (cyclophilin G)	1.05374	0.0152099
2	ENSMUSG00000027088	73373	Phospho2	phosphatase, orphan 2	2.60258	0.278584
2	ENSMUSG00000042155	277396	Klhl23	kelch-like 23	-1.20908	0.642244
2	ENSMUSG00000068882	20823	Ssb	Sjogren syndrome antigen B	-0.160322	0.690717
2	ENSMUSG00000051730	75422	Mettl5	methyltransferase like 5	-0.169464	0.947041
2	ENSMUSG00000044308	68795	Ubr3	ubiquitin protein ligase E3 component n-recognin 3	0.0468038	0.974445
2	ENSMUSG00000075302	66748	Erich2	glutamate rich 2	8.85099	0.0252497
2	ENSMUSG00000014959	70231	Gorasp2	golgi reassembly stacking protein 2	0.410114	0.671839
2	ENSMUSG00000041997	228012	Tlk1	tousled-like kinase 1	-0.954618	0.326051
2	ENSMUSG00000041975	228019	Mettl8	methyltransferase like 8	-0.462507	0.857082
2	ENSMUSG00000041966	75763	Dcaf17	DDB1 and CUL4 associated factor 17	2.72362	0.347724
2	ENSMUSG00000027012	13427	Dync1i2	dynein cytoplasmic 1 intermediate chain 2	0.874186	0.0296488
2	ENSMUSG00000027010	78830	Slc25a12	solute carrier family 25 (mitochondrial carrier, Aralar), member 12	-0.522569	0.807411
2	ENSMUSG00000027018	107435	Hat1	histone aminotransferase 1	1.90475	0.33735
2	ENSMUSG00000041921	66559	Metap1d	methionyl aminopeptidase type 1D (mitochondrial)	0.753432	0.783994
2	ENSMUSG00000027111	16403	Itga6	integrin alpha 6	-1.06367	0.144677
2	ENSMUSG00000006494	228026	Pdk1	pyruvate dehydrogenase kinase, isoenzyme 1	3.33594	0.0211977
2	ENSMUSG00000049044	56508	Rapgef4	Rap guanine nucleotide exchange factor (GEF) 4	-2.4008	0.295562
2	ENSMUSG00000004085	65964	Map3k20	mitogen-activated protein kinase kinase kinase 20	-1.37712	0.245273
2	ENSMUSG00000055612	66953	Cdca7	cell division cycle associated 7	0.0402459	0.986597
2	ENSMUSG00000027109	20687	Sp3	trans-acting transcription factor 3	-0.150124	0.92618
2	ENSMUSG00000027108	67059	Ola1	Obg-like ATPase 1	-0.00249483	0.997796
2	ENSMUSG00000041777	66935	Cir1	corepressor interacting with RBPJ, 1	-0.141592	0.95076
2	ENSMUSG00000008226	74616	Scrn3	secernin 3	-0.588107	0.815975
2	ENSMUSG00000041762	68526	Gpr155	G protein-coupled receptor 155	0.361751	0.889523
2	ENSMUSG00000075284	215280	Wipf1	WAS/WASL interacting protein family, member 1	0.647121	0.623387
2	ENSMUSG00000027104	11909	Atf2	activating transcription factor 2	-1.14258	0.367352
2	ENSMUSG00000018770	228033	Atp5g3	ATP synthase, H+ transporting, mitochondrial F0 complex, subunit C3 (subunit 9)	0.0868407	0.806434
2	ENSMUSG00000009207	69605	Lnpk	lunapark, ER junction formation factor	-0.146475	0.941924
2	ENSMUSG00000027099	53375	Mtx2	metaxin 2	0.856997	0.715345
2	ENSMUSG00000059005	229279	Hnrnpa3	heterogeneous nuclear ribonucleoprotein A3	-0.796997	0.664618
2	ENSMUSG00000015839	18024	Nfe2l2	nuclear factor, erythroid derived 2, like 2	1.12988	0.0173699
2	ENSMUSG00000042410	228061	Agps	alkylglycerone phosphate synthase	1.56878	0.461928
2	ENSMUSG00000042369	241490	Rbm45	RNA binding motif protein 45	3.07629	0.315341
2	ENSMUSG00000002731	23992	Prkra	protein kinase, interferon inducible double stranded RNA dependent activator	3.20231	0.197729
2	ENSMUSG00000002732	14231	Fkbp7	FK506 binding protein 7	-3.01742	0.0238656
2	ENSMUSG00000002733	83435	Plekha3	pleckstrin homology domain-containing, family A (phosphoinositide binding specific) member 3	1.8059	0.44815
2	ENSMUSG00000051747	22138	Ttn	titin	-1.46565	0.381135
2	ENSMUSG00000044033	545428	Ccdc141	coiled-coil domain containing 141	-1.26833	0.632142
2	ENSMUSG00000042272	228071	Sestd1	SEC14 and spectrin domains 1	0.127901	0.949109
2	ENSMUSG00000027014	80744	Cwc22	CWC22 spliceosome-associated protein	-2.62587	0.101693
2	ENSMUSG00000027011	22193	Ube2e3	ubiquitin-conjugating enzyme E2E 3	0.276613	0.818737
2	ENSMUSG00000027009	16401	Itga4	integrin alpha 4	2.63298	0.177088
2	ENSMUSG00000027007	70599	Itprid2	ITPR interacting domain containing 2	-0.0636393	0.969236
2	ENSMUSG00000059173	18573	Pde1a	phosphodiesterase 1A, calmodulin-dependent	-0.924478	0.703822
2	ENSMUSG00000027006	66861	Dnajc10	DnaJ heat shock protein family (Hsp40) member C10	-0.735738	0.492904
2	ENSMUSG00000027004	20378	Frzb	frizzled-related protein	-0.796778	0.641255
2	ENSMUSG00000027002	50884	Nckap1	NCK-associated protein 1	-0.990524	0.256983
2	ENSMUSG00000026999	69482	Nup35	nucleoporin 35	0.464138	0.848821
2	ENSMUSG00000027091	69082	Zc3h15	zinc finger CCCH-type containing 15	-0.0798018	0.896728
2	ENSMUSG00000027087	16410	Itgav	integrin alpha V	-1.36909	0.382184
2	ENSMUSG00000048388	241520	Fam171b	family with sequence similarity 171, member B	5.37583	0.0930357
2	ENSMUSG00000059588	54598	Calcrl	calcitonin receptor-like	1.79142	0.408585
2	ENSMUSG00000027082	21788	Tfpi	tissue factor pathway inhibitor	0.227247	0.917149
2	ENSMUSG00000034101	12388	Ctnnd1	catenin (cadherin associated protein), delta 1	-1.34388	0.240301
2	ENSMUSG00000076437	72657	Selenoh	selenoprotein H	0.810528	0.682821
2	ENSMUSG00000050043	66958	Tmx2	thioredoxin-related transmembrane protein 2	0.67298	0.784139
2	ENSMUSG00000027080	381379	Med19	mediator complex subunit 19	0.736196	0.649852
2	ENSMUSG00000034075	228136	Zdhhc5	zinc finger, DHHC domain containing 5	0.565616	0.73004
2	ENSMUSG00000027079	98985	Clp1	CLP1, cleavage and polyadenylation factor I subunit	2.16885	0.3624
2	ENSMUSG00000023224	12258	Serping1	serine (or cysteine) peptidase inhibitor, clade G, member 1	0.885513	0.0575403
2	ENSMUSG00000027078	56791	Ube2l6	ubiquitin-conjugating enzyme E2L 6	2.35896	0.330021
2	ENSMUSG00000027076	30059	Timm10	translocase of inner mitochondrial membrane 10	-1.14733	0.532273
2	ENSMUSG00000027074	58207	Slc43a3	solute carrier family 43, member 3	1.39942	0.462651
2	ENSMUSG00000027067	20833	Ssrp1	structure specific recognition protein 1	0.649382	0.355307
2	ENSMUSG00000033955	228140	Tnks1bp1	tankyrase 1 binding protein 1	-1.57331	0.327308
2	ENSMUSG00000075217	228151	4833423E24Rik	RIKEN cDNA 4833423E24 gene	-0.627193	0.694431
2	ENSMUSG00000025314	19271	Ptprj	protein tyrosine phosphatase, receptor type, J	-0.369285	0.885336
2	ENSMUSG00000051329	59015	Nup160	nucleoporin 160	0.979137	0.723508
2	ENSMUSG00000008200	55935	Fnbp4	formin binding protein 4	-0.714986	0.577668
2	ENSMUSG00000027282	56428	Mtch2	mitochondrial carrier 2	-0.338874	0.693834
2	ENSMUSG00000005510	68349	Ndufs3	NADH:ubiquinone oxidoreductase core subunit S3	1.59507	0.50315
2	ENSMUSG00000063235	66461	Ptpmt1	protein tyrosine phosphatase, mitochondrial 1	1.54151	0.305962
2	ENSMUSG00000005506	13046	Celf1	CUGBP, Elav-like family member 1	-0.213233	0.832591
2	ENSMUSG00000002102	19182	Psmc3	proteasome (prosome, macropain) 26S subunit, ATPase 3	0.342578	0.510438
2	ENSMUSG00000002105	68427	Slc39a13	solute carrier family 39 (metal ion transporter), member 13	1.45796	0.537693
2	ENSMUSG00000002111	20375	Spi1	spleen focus forming virus (SFFV) proviral integration oncogene	4.35212	4.9428e-08
2	ENSMUSG00000040687	228355	Madd	MAP-kinase activating death domain	0.735295	0.788526
2	ENSMUSG00000002108	22259	Nr1h3	nuclear receptor subfamily 1, group H, member 3	11.106	0.00672189
2	ENSMUSG00000002103	11432	Acp2	acid phosphatase 2, lysosomal	2.93509	0.0033413
2	ENSMUSG00000002109	107986	Ddb2	damage specific DNA binding protein 2	-3.33945	0.178566
2	ENSMUSG00000027257	80708	Pacsin3	protein kinase C and casein kinase substrate in neurons 3	-1.43167	0.397414
2	ENSMUSG00000027255	77038	Arfgap2	ADP-ribosylation factor GTPase activating protein 2	-0.432644	0.868739
2	ENSMUSG00000040591	228356	1110051M20Rik	RIKEN cDNA 1110051M20 gene	1.02515	0.699569
2	ENSMUSG00000027253	228357	Lrp4	low density lipoprotein receptor-related protein 4	-0.856876	0.706878
2	ENSMUSG00000040549	75786	Ckap5	cytoskeleton associated protein 5	-0.0360944	0.978844
2	ENSMUSG00000027247	228359	Arhgap1	Rho GTPase activating protein 1	-1.09051	0.492223
2	ENSMUSG00000027244	51897	Atg13	autophagy related 13	-0.081263	0.970081
2	ENSMUSG00000040506	228361	Ambra1	autophagy/beclin 1 regulator 1	-0.148141	0.9455
2	ENSMUSG00000027239	17242	Mdk	midkine	10.3969	0.0129373
2	ENSMUSG00000040479	104418	Dgkz	diacylglycerol kinase zeta	0.108796	0.9608
2	ENSMUSG00000027230	26427	Creb3l1	cAMP responsive element binding protein 3-like 1	-2.11095	0.0913514
2	ENSMUSG00000058318	192285	Phf21a	PHD finger protein 21A	-0.114131	0.944261
2	ENSMUSG00000027222	18633	Pex16	peroxisomal biogenesis factor 16	-2.49952	0.256629
2	ENSMUSG00000027223	19099	Mapk8ip1	mitogen-activated protein kinase 8 interacting protein 1	2.03938	0.476716
2	ENSMUSG00000068742	12953	Cry2	cryptochrome 2 (photolyase-like)	1.55698	0.416322
2	ENSMUSG00000049922	228368	Slc35c1	solute carrier family 35, member C1	2.61183	0.255975
2	ENSMUSG00000027221	76969	Chst1	carbohydrate sulfotransferase 1	-3.81768	0.0649865
2	ENSMUSG00000027220	80976	Syt13	synaptotagmin XIII	-2.26037	0.261842
2	ENSMUSG00000075028	100042784	Prdm11	PR domain containing 11	1.18517	0.671111
2	ENSMUSG00000068735	277414	Trp53i11	transformation related protein 53 inducible protein 11	-1.79488	0.435709
2	ENSMUSG00000027217	241556	Tspan18	tetraspanin 18	-1.98718	0.409273
2	ENSMUSG00000027215	12521	Cd82	CD82 antigen	1.51035	0.54306
2	ENSMUSG00000027198	14043	Ext2	exostoses (multiple) 2	1.87822	0.405791
2	ENSMUSG00000040272	329470	Accs	1-aminocyclopropane-1-carboxylate synthase (non-functional)	7.91822	0.0348591
2	ENSMUSG00000087006	620695	Gm13889	predicted gene 13889	-1.72354	0.477986
2	ENSMUSG00000040174	69113	Alkbh3	alkB homolog 3, alpha-ketoglutarate-dependent dioxygenase	7.43615	0.00273357
2	ENSMUSG00000027195	56348	Hsd17b12	hydroxysteroid (17-beta) dehydrogenase 12	-1.4959	0.0334701
2	ENSMUSG00000027194	74569	Ttc17	tetratricopeptide repeat domain 17	2.16991	0.24533
2	ENSMUSG00000027193	11800	Api5	apoptosis inhibitor 5	1.0748	0.333011
2	ENSMUSG00000027165	68170	B230118H07Rik	RIKEN cDNA B230118H07 gene	2.09685	0.336346
2	ENSMUSG00000027164	22034	Traf6	TNF receptor-associated factor 6	-0.609254	0.788068
2	ENSMUSG00000032841	72446	Prr5l	proline rich 5 like	5.50289	0.0316334
2	ENSMUSG00000027163	76501	Commd9	COMM domain containing 9	2.02122	0.406006
2	ENSMUSG00000048058	241576	Ldlrad3	low density lipoprotein receptor class A domain containing 3	-0.965281	0.67287
2	ENSMUSG00000027189	80985	Trim44	tripartite motif-containing 44	-0.366205	0.828852
2	ENSMUSG00000075012	14221	Fjx1	four jointed box 1	-0.0985259	0.969182
2	ENSMUSG00000027188	210622	Pamr1	peptidase domain containing associated with muscle regeneration 1	-2.26467	0.194428
2	ENSMUSG00000005087	12505	Cd44	CD44 antigen	0.953619	0.022997
2	ENSMUSG00000010914	27402	Pdhx	pyruvate dehydrogenase complex, component X	1.09739	0.560241
2	ENSMUSG00000010911	56369	Apip	APAF1 interacting protein	2.96722	0.308081
2	ENSMUSG00000012350	13661	Ehf	ets homologous factor	-1.70006	0.169705
2	ENSMUSG00000027187	12359	Cat	catalase	-0.625912	0.561993
2	ENSMUSG00000032724	99382	Abtb2	ankyrin repeat and BTB (POZ) domain containing 2	-0.0716588	0.9713
2	ENSMUSG00000027185	98956	Nat10	N-acetyltransferase 10	0.23349	0.916141
2	ENSMUSG00000027184	53872	Caprin1	cell cycle associated protein 1	0.843966	0.282206
2	ENSMUSG00000032698	16909	Lmo2	LIM domain only 2	2.0593	0.222367
2	ENSMUSG00000027180	57443	Fbxo3	F-box protein 3	1.0332	0.523333
2	ENSMUSG00000032679	12509	Cd59a	CD59a antigen	-1.57938	0.173623
2	ENSMUSG00000027177	15259	Hipk3	homeodomain interacting protein kinase 3	-0.1219	0.918314
2	ENSMUSG00000027176	228410	Cstf3	cleavage stimulation factor, 3' pre-RNA, subunit 3	1.69153	0.333354
2	ENSMUSG00000027175	320554	Tcp11l1	t-complex 11 like 1	1.97904	0.487463
2	ENSMUSG00000027173	211896	Depdc7	DEP domain containing 7	-0.105352	0.967391
2	ENSMUSG00000074994	99003	Qser1	glutamine and serine rich 1	0.122048	0.887272
2	ENSMUSG00000027171	228413	Prrg4	proline rich Gla (G-carboxyglutamic acid) 4 (transmembrane)	-1.83316	0.421552
2	ENSMUSG00000027170	98221	Eif3m	eukaryotic translation initiation factor 3, subunit M	-0.107805	0.950157
2	ENSMUSG00000005973	19672	Rcn1	reticulocalbin 1	-0.488291	0.625534
2	ENSMUSG00000027167	77766	Elp4	elongator acetyltransferase complex subunit 4	2.46287	0.364794
2	ENSMUSG00000042670	66541	Immp1l	IMP1 inner mitochondrial membrane peptidase-like (S. cerevisiae)	-0.434494	0.82998
2	ENSMUSG00000027166	99349	Dnajc24	DnaJ heat shock protein family (Hsp40) member C24	0.341427	0.891506
2	ENSMUSG00000016386	77015	Mpped2	metallophosphoesterase domain containing 2	-4.06931	0.10757
2	ENSMUSG00000027122	212772	Arl14ep	ADP-ribosylation factor-like 14 effector protein	-0.475469	0.796884
2	ENSMUSG00000027162	22343	Lin7c	lin-7 homolog C (C. elegans)	-0.193226	0.903921
2	ENSMUSG00000050199	107515	Lgr4	leucine-rich repeat-containing G protein-coupled receptor 4	-1.56957	0.553921
2	ENSMUSG00000027160	68201	Ccdc34	coiled-coil domain containing 34	-0.240496	0.874403
2	ENSMUSG00000041660	170442	Bbox1	butyrobetaine (gamma), 2-oxoglutarate dioxygenase 1 (gamma-butyrobetaine hydroxylase)	-1.92831	0.172506
2	ENSMUSG00000074971	67606	Fibin	fin bud initiation factor homolog (zebrafish)	-1.34403	0.514584
2	ENSMUSG00000027133	66181	Nop10	NOP10 ribonucleoprotein	-0.799553	0.383521
2	ENSMUSG00000027130	107723	Slc12a6	solute carrier family 12, member 6	-2.2503	0.378793
2	ENSMUSG00000027132	72425	Katnbl1	katanin p80 subunit B like 1	-0.828695	0.620426
2	ENSMUSG00000055943	73024	Emc7	ER membrane protein complex subunit 7	-0.618535	0.406057
2	ENSMUSG00000003604	74268	Aven	apoptosis, caspase activation inhibitor	-2.70669	0.292153
2	ENSMUSG00000044042	14260	Fmn1	formin 1	-0.189805	0.918239
2	ENSMUSG00000041219	228482	Arhgap11a	Rho GTPase activating protein 11A	7.72868	0.0422843
2	ENSMUSG00000040383	11834	Aqr	aquarius	0.550898	0.767499
2	ENSMUSG00000040321	228491	Zfp770	zinc finger protein 770	-2.30033	0.390277
2	ENSMUSG00000057147	66632	Dph6	diphthamine biosynthesis 6	0.0110915	0.996257
2	ENSMUSG00000040282	399568	BC052040	cDNA sequence BC052040	-1.92783	0.456689
2	ENSMUSG00000027210	17536	Meis2	Meis homeobox 2	-0.217697	0.860676
2	ENSMUSG00000027351	114715	Spred1	sprouty protein with EVH-1 domain 1, related sequence	1.0623	0.3172
2	ENSMUSG00000027349	68215	Fam98b	family with sequence similarity 98, member B	2.1107	0.2385
2	ENSMUSG00000027347	19419	Rasgrp1	RAS guanyl releasing protein 1	-0.994327	0.599313
2	ENSMUSG00000040152	21825	Thbs1	thrombospondin 1	-0.916235	0.0322786
2	ENSMUSG00000005102	27103	Eif2ak4	eukaryotic translation initiation factor 2 alpha kinase 4	-3.26887	0.155445
2	ENSMUSG00000009549	20813	Srp14	signal recognition particle 14	-0.496291	0.426994
2	ENSMUSG00000040084	12236	Bub1b	BUB1B, mitotic checkpoint serine/threonine kinase	0.36355	0.881959
2	ENSMUSG00000074923	214230	Pak6	p21 (RAC1) activated kinase 6	-2.69222	0.241949
2	ENSMUSG00000040061	18796	Plcb2	phospholipase C, beta 2	10.9893	0.00864299
2	ENSMUSG00000074918	100043272	Inafm2	InaF motif containing 2	2.50478	0.38756
2	ENSMUSG00000045838	214239	Ccdc9b	coiled-coil domain containing 9B	0.634043	0.816293
2	ENSMUSG00000027331	51944	Knstrn	kinetochore-localized astrin/SPAG5 binding	-2.90454	0.238946
2	ENSMUSG00000027332	56357	Ivd	isovaleryl coenzyme A dehydrogenase	0.750992	0.740335
2	ENSMUSG00000040007	228536	Bahd1	bromo adjacent homology domain containing 1	0.124563	0.958052
2	ENSMUSG00000074916	72136	Chst14	carbohydrate sulfotransferase 14	3.08876	0.313664
2	ENSMUSG00000039983	269336	Ccdc32	coiled-coil domain containing 32	1.70563	0.406917
2	ENSMUSG00000027326	76464	Knl1	kinetochore scaffold 1	-2.64402	0.211763
2	ENSMUSG00000027323	19361	Rad51	RAD51 recombinase	1.08015	0.697562
2	ENSMUSG00000070730	67809	Rmdn3	regulator of microtubule dynamics 3	-0.276795	0.837836
2	ENSMUSG00000034278	69408	Dnajc17	DnaJ heat shock protein family (Hsp40) member C17	0.153676	0.953987
2	ENSMUSG00000068580	72008	Zfyve19	zinc finger, FYVE domain containing 19	1.13154	0.652952
2	ENSMUSG00000027315	20732	Spint1	serine protease inhibitor, Kunitz type 1	-0.444578	0.801963
2	ENSMUSG00000034226	228543	Rhov	ras homolog family member V	5.17018	0.116699
2	ENSMUSG00000034216	228545	Vps18	VPS18 CORVET/HOPS core subunit	-1.74058	0.420795
2	ENSMUSG00000027314	54485	Dll4	delta like canonical Notch ligand 4	1.78017	0.535164
2	ENSMUSG00000034154	68142	Ino80	INO80 complex subunit	-0.920596	0.536557
2	ENSMUSG00000014077	56398	Chp1	calcineurin-like EF hand protein 1	-0.00876661	0.992617
2	ENSMUSG00000085438	66602	1700020I14Rik	RIKEN cDNA 1700020I14 gene	0.467769	0.639996
2	ENSMUSG00000027306	108907	Nusap1	nucleolar and spindle associated protein 1	-1.0944	0.472036
2	ENSMUSG00000027305	69702	Ndufaf1	NADH:ubiquinone oxidoreductase complex assembly factor 1	-0.319858	0.904379
2	ENSMUSG00000027304	76246	Rtf1	RTF1, Paf1/RNA polymerase II complex component	-0.138726	0.874514
2	ENSMUSG00000034032	68925	Rpap1	RNA polymerase II associated protein 1	-1.31818	0.563405
2	ENSMUSG00000027298	22174	Tyro3	TYRO3 protein tyrosine kinase 3	-0.759396	0.770156
2	ENSMUSG00000033943	29808	Mga	MAX gene associated	0.611938	0.595898
2	ENSMUSG00000033902	26390	Mapkbp1	mitogen-activated protein kinase binding protein 1	-1.33538	0.438055
2	ENSMUSG00000098789	433466	Jmjd7	jumonji domain containing 7	-0.629217	0.812528
2	ENSMUSG00000027293	98878	Ehd4	EH-domain containing 4	0.0427002	0.943982
2	ENSMUSG00000050211	329502	Pla2g4e	phospholipase A2, group IVE	7.14028	0.0583372
2	ENSMUSG00000046971	271844	Pla2g4f	phospholipase A2, group IVF	2.22477	0.435695
2	ENSMUSG00000027291	269338	Vps39	VPS39 HOPS complex subunit	-1.29734	0.532355
2	ENSMUSG00000033808	211499	Tmem87a	transmembrane protein 87A	-0.177814	0.915021
2	ENSMUSG00000062646	76051	Ganc	glucosidase, alpha; neutral C	0.872483	0.714099
2	ENSMUSG00000027288	20402	Zfp106	zinc finger protein 106	0.123553	0.892482
2	ENSMUSG00000027287	20619	Snap23	synaptosomal-associated protein 23	0.905778	0.538488
2	ENSMUSG00000027286	66606	Lrrc57	leucine rich repeat containing 57	-1.91785	0.427874
2	ENSMUSG00000027285	66296	Haus2	HAUS augmin-like complex, subunit 2	-2.25849	0.340453
2	ENSMUSG00000033705	668880	Stard9	START domain containing 9	0.866176	0.698063
2	ENSMUSG00000090100	140810	Ttbk2	tau tubulin kinase 2	9.90475	0.017409
2	ENSMUSG00000027272	22222	Ubr1	ubiquitin protein ligase E3 component n-recognin 1	-1.59908	0.399088
2	ENSMUSG00000054484	96957	Tmem62	transmembrane protein 62	1.17993	0.667705
2	ENSMUSG00000023572	17151	Ccndbp1	cyclin D-type binding-protein 1	1.97145	0.173412
2	ENSMUSG00000074890	329504	Lcmt2	leucine carboxyl methyltransferase 2	-0.0670633	0.979966
2	ENSMUSG00000027259	75894	Adal	adenosine deaminase-like	-0.776882	0.733485
2	ENSMUSG00000050619	99334	Zscan29	zinc finger SCAN domains 29	-5.51014	0.0332342
2	ENSMUSG00000027263	51885	Tubgcp4	tubulin, gamma complex associated protein 4	2.12011	0.433296
2	ENSMUSG00000043909	27223	Trp53bp1	transformation related protein 53 binding protein 1	-1.49039	0.439916
2	ENSMUSG00000027254	17754	Map1a	microtubule-associated protein 1 A	0.495965	0.835257
2	ENSMUSG00000033526	327655	Ppip5k1	diphosphoinositol pentakisphosphate kinase 1	0.395541	0.875134
2	ENSMUSG00000000308	12716	Ckmt1	creatine kinase, mitochondrial 1, ubiquitous	-0.673733	0.370631
2	ENSMUSG00000027248	14827	Pdia3	protein disulfide isomerase associated 3	1.05462	0.0407956
2	ENSMUSG00000027246	269344	Ell3	elongation factor RNA polymerase II-like 3	-0.240418	0.927732
2	ENSMUSG00000074884	378702	Serf2	small EDRK-rich factor 2	0.664748	0.579249
2	ENSMUSG00000027245	67693	Hypk	huntingtin interacting protein K	-0.368024	0.852125
2	ENSMUSG00000048222	100034361	Mfap1b	microfibrillar-associated protein 1B	1.95308	0.348619
2	ENSMUSG00000068479	67532	Mfap1a	microfibrillar-associated protein 1A	-0.406628	0.785565
2	ENSMUSG00000027242	241627	Wdr76	WD repeat domain 76	-0.807861	0.740399
2	ENSMUSG00000060227	319996	Casc4	cancer susceptibility candidate 4	-0.592245	0.804617
2	ENSMUSG00000033411	329506	Ctdspl2	CTD (carboxy-terminal domain, RNA polymerase II, polypeptide A) small phosphatase like 2	0.0196237	0.991683
2	ENSMUSG00000027236	78655	Eif3j1	eukaryotic translation initiation factor 3, subunit J1	0.937649	0.59365
2	ENSMUSG00000033396	214585	Spg11	SPG11, spatacsin vesicle trafficking associated	0.33128	0.898258
2	ENSMUSG00000060802	12010	B2m	beta-2 microglobulin	3.44192	4.97901e-48
2	ENSMUSG00000027227	20322	Sord	sorbitol dehydrogenase	-0.749523	0.642143
2	ENSMUSG00000027224	213696	Duoxa1	dual oxidase maturation factor 1	-3.86163	0.0991748
2	ENSMUSG00000027219	269346	Slc28a2	solute carrier family 28 (sodium-coupled nucleoside transporter), member 2	9.10802	0.00244105
2	ENSMUSG00000027199	67092	Gatm	glycine amidinotransferase (L-arginine:glycine amidinotransferase)	7.44144	0.0369543
2	ENSMUSG00000033213	433470	AA467197	expressed sequence AA467197	8.86582	3.54937e-37
2	ENSMUSG00000005802	22785	Slc30a4	solute carrier family 30 (zinc transporter), member 4	-2.57025	0.210892
2	ENSMUSG00000005804	18457	Bloc1s6	biogenesis of lysosomal organelles complex-1, subunit 6, pallidin	0.429493	0.803511
2	ENSMUSG00000005803	59010	Sqor	sulfide quinone oxidoreductase	3.53918	0.159523
2	ENSMUSG00000027203	110074	Dut	deoxyuridine triphosphatase	0.233101	0.920413
2	ENSMUSG00000027204	14118	Fbn1	fibrillin 1	-0.132547	0.775902
2	ENSMUSG00000068394	99100	Cep152	centrosomal protein 152	1.18288	0.655676
2	ENSMUSG00000091337	58521	Eid1	EP300 interacting inhibitor of differentiation 1	0.265723	0.713727
2	ENSMUSG00000035093	70354	Secisbp2l	SECIS binding protein 2-like	-0.685023	0.310357
2	ENSMUSG00000027206	12848	Cops2	COP9 signalosome subunit 2	-0.354294	0.770323
2	ENSMUSG00000027207	69976	Galk2	galactokinase 2	1.81511	0.432377
2	ENSMUSG00000027208	14178	Fgf7	fibroblast growth factor 7	2.56069	0.282371
2	ENSMUSG00000023330	69185	Dtwd1	DTW domain containing 1	-0.00808596	0.997483
2	ENSMUSG00000060131	241633	Atp8b4	ATPase, class I, type 8B, member 4	8.90603	0.00868614
2	ENSMUSG00000027360	15186	Hdc	histidine decarboxylase	0.533317	0.622749
2	ENSMUSG00000027361	14391	Gabpb1	GA repeat binding protein, beta 1	0.440741	0.850432
2	ENSMUSG00000027363	84092	Usp8	ubiquitin specific peptidase 8	0.699154	0.420485
2	ENSMUSG00000027365	58800	Trpm7	transient receptor potential cation channel, subfamily M, member 7	-0.572013	0.570933
2	ENSMUSG00000027366	66552	Sppl2a	signal peptide peptidase like 2A	1.71984	0.0106399
2	ENSMUSG00000001999	109778	Blvra	biliverdin reductase A	1.70493	0.308657
2	ENSMUSG00000034906	215387	Ncaph	non-SMC condensin I complex, subunit H	-0.453534	0.863266
2	ENSMUSG00000074825	73338	Itpripl1	inositol 1,4,5-triphosphate receptor interacting protein-like 1	2.41224	0.339825
2	ENSMUSG00000044145	329509	1810024B03Rik	RIKEN cDNA 1810024B03 gene	4.8856	0.0387944
2	ENSMUSG00000003660	320632	Snrnp200	small nuclear ribonucleoprotein 200 (U5)	0.431211	0.728639
2	ENSMUSG00000003662	26371	Ciao1	cytosolic iron-sulfur protein assembly 1	1.98318	0.437077
2	ENSMUSG00000034850	69470	Tmem127	transmembrane protein 127	0.94304	0.607937
2	ENSMUSG00000027367	99138	Stard7	START domain containing 7	0.0261888	0.980189
2	ENSMUSG00000027368	13537	Dusp2	dual specificity phosphatase 2	1.21158	0.449273
2	ENSMUSG00000027371	68126	Fahd2a	fumarylacetoacetate hydrolase domain containing 2A	1.00879	0.698227
2	ENSMUSG00000027376	192212	Prom2	prominin 2	-0.745328	0.704289
2	ENSMUSG00000027374	77721	Mrps5	mitochondrial ribosomal protein S5	-0.28373	0.85564
2	ENSMUSG00000027377	228576	Mall	mal, T cell differentiation protein-like	-1.99096	0.240984
2	ENSMUSG00000027378	53885	Nphp1	nephronophthisis 1 (juvenile) homolog (human)	-0.18311	0.938406
2	ENSMUSG00000051319	67885	Mtln	mitoregulin	-1.86031	0.333004
2	ENSMUSG00000027380	74121	Acoxl	acyl-Coenzyme A oxidase-like	-1.13135	0.44946
2	ENSMUSG00000027381	12125	Bcl2l11	BCL2-like 11 (apoptosis facilitator)	1.1361	0.339783
2	ENSMUSG00000014355	17222	Anapc1	anaphase promoting complex subunit 1	1.46913	0.488577
2	ENSMUSG00000014361	17289	Mertk	MER proto-oncogene tyrosine kinase	1.00798	0.437145
2	ENSMUSG00000014353	72477	Tmem87b	transmembrane protein 87B	-0.0488507	0.970107
2	ENSMUSG00000027386	70370	Fbln7	fibulin 7	-1.38243	0.587342
2	ENSMUSG00000027387	57432	Zc3h8	zinc finger CCCH type containing 8	-1.99327	0.290133
2	ENSMUSG00000042851	78751	Zc3h6	zinc finger CCCH type containing 6	-0.148579	0.944737
2	ENSMUSG00000027394	69737	Ttl	tubulin tyrosine ligase	-0.92873	0.657832
2	ENSMUSG00000027395	20017	Polr1b	polymerase (RNA) I polypeptide B	-0.33917	0.895863
2	ENSMUSG00000037938	66170	Chchd5	coiled-coil-helix-coiled-coil-helix domain containing 5	3.08625	0.256005
2	ENSMUSG00000027397	20515	Slc20a1	solute carrier family 20, member 1	-0.617744	0.57696
2	ENSMUSG00000048327	70466	Ckap2l	cytoskeleton associated protein 2-like	-1.2838	0.517607
2	ENSMUSG00000027399	16175	Il1a	interleukin 1 alpha	3.52925	0.219482
2	ENSMUSG00000027398	16176	Il1b	interleukin 1 beta	3.32959	3.78127e-23
2	ENSMUSG00000037902	19261	Sirpa	signal-regulatory protein alpha	2.14774	0.000276374
2	ENSMUSG00000037885	67333	Stk35	serine/threonine kinase 35	-0.2926	0.890814
2	ENSMUSG00000027401	21818	Tgm3	transglutaminase 3, E polypeptide	0.402566	0.744456
2	ENSMUSG00000027404	20638	Snrpb	small nuclear ribonucleoprotein B	-0.0472766	0.947319
2	ENSMUSG00000027405	67134	Nop56	NOP56 ribonucleoprotein	0.099719	0.950244
2	ENSMUSG00000027406	170718	Idh3b	isocitrate dehydrogenase 3 (NAD+) beta	0.966409	0.38111
2	ENSMUSG00000027408	56264	Cpxm1	carboxypeptidase X 1 (M14 family)	0.560195	0.792442
2	ENSMUSG00000037773	319513	Pced1a	PC-esterase domain containing 1A	-0.336966	0.873611
2	ENSMUSG00000027411	80743	Vps16	VSP16 CORVET/HOPS core subunit	-1.12901	0.517136
2	ENSMUSG00000027303	19262	Ptpra	protein tyrosine phosphatase, receptor type, A	0.0272032	0.970434
2	ENSMUSG00000037740	99045	Mrps26	mitochondrial ribosomal protein S26	-0.461998	0.821903
2	ENSMUSG00000079043	380601	Fastkd5	FAST kinase domains 5	-0.882411	0.723058
2	ENSMUSG00000068290	77006	Ddrgk1	DDRGK domain containing 1	0.0998951	0.910432
2	ENSMUSG00000074797	16434	Itpa	inosine triphosphatase (nucleoside triphosphate pyrophosphatase)	-1.1491	0.461842
2	ENSMUSG00000074796	269356	Slc4a11	solute carrier family 4, sodium bicarbonate transporter-like, member 11	10.2252	0.0133283
2	ENSMUSG00000027309	228602	4930402H24Rik	RIKEN cDNA 4930402H24 gene	8.13978	0.0262845
2	ENSMUSG00000027312	11990	Atrn	attractin	-1.32377	0.601403
2	ENSMUSG00000027327	67326	1700037H04Rik	RIKEN cDNA 1700037H04 gene	1.55241	0.458991
2	ENSMUSG00000027329	70997	Spef1	sperm flagellar 1	-1.7714	0.4933
2	ENSMUSG00000068267	12616	Cenpb	centromere protein B	0.153718	0.889817
2	ENSMUSG00000027330	12531	Cdc25b	cell division cycle 25B	-2.47194	0.154961
2	ENSMUSG00000068264	69596	Ap5s1	adaptor-related protein 5 complex, sigma 1 subunit	10.8072	0.0108228
2	ENSMUSG00000037523	228607	Mavs	mitochondrial antiviral signaling protein	-0.659115	0.693576
2	ENSMUSG00000037514	74450	Pank2	pantothenate kinase 2	0.0360724	0.985812
2	ENSMUSG00000048911	51902	Rnf24	ring finger protein 24	0.0222573	0.993385
2	ENSMUSG00000027333	228608	Smox	spermine oxidase	-0.243113	0.866089
2	ENSMUSG00000079037	19122	Prnp	prion protein	-0.77754	0.0825011
2	ENSMUSG00000027339	215653	Rassf2	Ras association (RalGDS/AF-6) domain family member 2	1.33922	0.535033
2	ENSMUSG00000027340	54338	Slc23a2	solute carrier family 23 (nucleobase transporters), member 2	0.625166	0.804791
2	ENSMUSG00000027341	70612	Tmem230	transmembrane protein 230	-0.736746	0.770522
2	ENSMUSG00000027342	18538	Pcna	proliferating cell nuclear antigen	1.74988	0.236588
2	ENSMUSG00000058793	110911	Cds2	CDP-diacylglycerol synthase (phosphatidate cytidylyltransferase) 2	0.288748	0.870181
2	ENSMUSG00000027346	74182	Gpcpd1	glycerophosphocholine phosphodiesterase 1	2.42774	0.25727
2	ENSMUSG00000044991	73747	Shld1	shieldin complex subunit 1	-2.04881	0.428484
2	ENSMUSG00000037376	66926	Trmt6	tRNA methyltransferase 6	0.379151	0.780487
2	ENSMUSG00000027357	66586	Crls1	cardiolipin synthase 1	-0.922666	0.683859
2	ENSMUSG00000027356	241639	Fermt1	fermitin family member 1	-1.9292	0.331064
2	ENSMUSG00000027358	12156	Bmp2	bone morphogenetic protein 2	-0.870352	0.420484
2	ENSMUSG00000034723	52837	Tmx4	thioredoxin-related transmembrane protein 4	-0.0864583	0.9467
2	ENSMUSG00000051177	18795	Plcb1	phospholipase C, beta 1	4.69377	0.158668
2	ENSMUSG00000039943	18798	Plcb4	phospholipase C, beta 4	-2.74707	0.299487
2	ENSMUSG00000027274	59030	Mkks	McKusick-Kaufman syndrome	2.79655	0.149246
2	ENSMUSG00000027281	74243	Slx4ip	SLX4 interacting protein	11.2585	0.00709013
2	ENSMUSG00000027276	16449	Jag1	jagged 1	-1.0342	0.490054
2	ENSMUSG00000062098	228662	Btbd3	BTB (POZ) domain containing 3	-3.23726	0.119556
2	ENSMUSG00000039092	228677	Sptlc3	serine palmitoyltransferase, long chain base subunit 3	-2.76198	0.122712
2	ENSMUSG00000074766	319909	Ism1	isthmin 1, angiogenesis inhibitor	-0.0327576	0.989322
2	ENSMUSG00000045624	66580	Esf1	ESF1 nucleolar pre-rRNA processing protein homolog	0.679942	0.492081
2	ENSMUSG00000027384	69487	Ndufaf5	NADH:ubiquinone oxidoreductase complex assembly factor 5	0.454386	0.856413
2	ENSMUSG00000051379	71436	Flrt3	fibronectin leucine rich transmembrane protein 3	-0.231184	0.802123
2	ENSMUSG00000038844	16558	Kif16b	kinesin family member 16B	-0.326835	0.88471
2	ENSMUSG00000008333	20639	Snrpb2	U2 small nuclear ribonucleoprotein B	1.36529	0.0304561
2	ENSMUSG00000015932	56431	Dstn	destrin	-0.662543	0.0715318
2	ENSMUSG00000027422	81910	Rrbp1	ribosome binding protein 1	1.28431	0.000444897
2	ENSMUSG00000027423	69178	Snx5	sorting nexin 5	1.88095	0.0077897
2	ENSMUSG00000027424	74528	Mgme1	mitochondrial genome maintenance exonuclease 1	11.9364	0.00152591
2	ENSMUSG00000027425	228714	Kat14	lysine acetyltransferase 14	10.4641	0.01099
2	ENSMUSG00000027427	70408	Polr3f	polymerase (RNA) III (DNA directed) polypeptide F	3.59212	0.245379
2	ENSMUSG00000027428	26450	Rbbp9	retinoblastoma binding protein 9, serine hydrolase	2.93635	0.334128
2	ENSMUSG00000027429	27054	Sec23b	SEC23 homolog B, COPII coat complex component	1.75107	0.401225
2	ENSMUSG00000074754	228715	Smim26	small integral membrane protein 26	-0.222675	0.932061
2	ENSMUSG00000027430	66044	Dtd1	D-tyrosyl-tRNA deacylase 1	-0.950242	0.633868
2	ENSMUSG00000063873	94249	Slc24a3	solute carrier family 24 (sodium/potassium/calcium exchanger), member 3	0.409454	0.713273
2	ENSMUSG00000001768	74030	Rin2	Ras and Rab interactor 2	-1.11391	0.26389
2	ENSMUSG00000002728	67877	Naa20	N(alpha)-acetyltransferase 20, NatB catalytic subunit	2.69871	0.369788
2	ENSMUSG00000001767	66877	Crnkl1	crooked neck pre-mRNA splicing factor 1	1.02053	0.532681
2	ENSMUSG00000037110	241694	Ralgapa2	Ral GTPase activating protein, alpha subunit 2 (catalytic)	-0.756206	0.744717
2	ENSMUSG00000074749	228730	Kiz	kizuna centrosomal protein	-1.26587	0.510418
2	ENSMUSG00000027433	24128	Xrn2	5'-3' exoribonuclease 2	-0.409369	0.470569
2	ENSMUSG00000074743	21824	Thbd	thrombomodulin	-0.733939	0.649991
2	ENSMUSG00000027435	17064	Cd93	CD93 antigen	1.27144	0.284179
2	ENSMUSG00000036992	56488	Nxt1	NTF2-related export protein 1	0.261349	0.893544
2	ENSMUSG00000027439	74533	Gzf1	GDNF-inducible zinc finger protein 1	-0.281753	0.893283
2	ENSMUSG00000027438	17957	Napb	N-ethylmaleimide sensitive fusion protein attachment protein beta	1.22724	0.647384
2	ENSMUSG00000027447	13010	Cst3	cystatin C	0.169601	0.594386
2	ENSMUSG00000068134	104348	Zfp120	zinc finger protein 120	0.134285	0.951326
2	ENSMUSG00000068129	13011	Cst7	cystatin F (leukocystatin)	2.52612	0.366526
2	ENSMUSG00000033096	71881	Apmap	adipocyte plasma membrane associated protein	-0.220371	0.890378
2	ENSMUSG00000027452	68738	Acss1	acyl-CoA synthetase short-chain family member 1	0.283526	0.899603
2	ENSMUSG00000033068	12497	Entpd6	ectonucleoside triphosphate diphosphohydrolase 6	0.801482	0.770851
2	ENSMUSG00000033059	110078	Pygb	brain glycogen phosphorylase	0.936519	0.590837
2	ENSMUSG00000032046	76192	Abhd12	abhydrolase domain containing 12	-0.202078	0.879059
2	ENSMUSG00000027454	69270	Gins1	GINS complex subunit 1 (Psf1 homolog)	-0.50577	0.841485
2	ENSMUSG00000068115	78177	Ninl	ninein-like	2.81265	0.327723
2	ENSMUSG00000027455	386649	Nsfl1c	NSFL1 (p97) cofactor (p47)	1.39933	0.528762
2	ENSMUSG00000032966	14225	Fkbp1a	FK506 binding protein 1a	0.432328	0.470543
2	ENSMUSG00000027456	228765	Sdcbp2	syndecan binding protein (syntenin) 2	1.36648	0.621442
2	ENSMUSG00000032869	228769	Psmf1	proteasome (prosome, macropain) inhibitor subunit 1	-1.45338	0.227722
2	ENSMUSG00000027459	73847	Fam110a	family with sequence similarity 110, member A	-0.783665	0.529779
2	ENSMUSG00000027463	69698	Slc52a3	solute carrier protein family 52, member 3	-1.65554	0.455552
2	ENSMUSG00000032802	76650	Srxn1	sulfiredoxin 1 homolog (S. cerevisiae)	-0.754359	0.48931
2	ENSMUSG00000074698	12995	Csnk2a1	casein kinase 2, alpha 1 polypeptide	-1.14984	0.132444
2	ENSMUSG00000027465	67231	Tbc1d20	TBC1 domain family, member 20	0.281041	0.80634
2	ENSMUSG00000027466	24105	Rbck1	RanBP-type and C3HC4-type zinc finger containing 1	1.31821	0.389922
2	ENSMUSG00000032715	228775	Trib3	tribbles pseudokinase 3	-1.90266	0.371058
2	ENSMUSG00000051817	20667	Sox12	SRY (sex determining region Y)-box 12	10.0707	0.0160306
2	ENSMUSG00000074682	67917	Zcchc3	zinc finger, CCHC domain containing 3	-0.673334	0.798557
2	ENSMUSG00000019188	14950	H13	histocompatibility 13	1.00444	0.18899
2	ENSMUSG00000042814	66405	Mcts2	malignant T cell amplified sequence 2	-1.55026	0.550677
2	ENSMUSG00000042745	15901	Id1	inhibitor of DNA binding 1, HLH protein	-1.52705	0.11237
2	ENSMUSG00000007659	12048	Bcl2l1	BCL2-like 1	1.43065	0.420985
2	ENSMUSG00000027469	72119	Tpx2	TPX2, microtubule-associated	1.4552	0.529446
2	ENSMUSG00000027472	68559	Pdrg1	p53 and DNA damage regulated 1	-0.570662	0.629757
2	ENSMUSG00000003283	15162	Hck	hemopoietic cell kinase	6.4228	1.2391e-05
2	ENSMUSG00000068040	99237	Tm9sf4	transmembrane 9 superfamily protein member 4	-1.51434	0.369494
2	ENSMUSG00000051413	54711	Plagl2	pleiomorphic adenoma gene-like 2	0.881919	0.737721
2	ENSMUSG00000046020	140484	Pofut1	protein O-fucosyltransferase 1	1.83497	0.491527
2	ENSMUSG00000027475	16569	Kif3b	kinesin family member 3B	2.33891	0.124135
2	ENSMUSG00000042548	228790	Asxl1	additional sex combs like 1	-0.112543	0.961686
2	ENSMUSG00000056941	99311	Commd7	COMM domain containing 7	-0.570525	0.573383
2	ENSMUSG00000027478	13436	Dnmt3b	DNA methyltransferase 3B	-0.602796	0.820588
2	ENSMUSG00000027479	13589	Mapre1	microtubule-associated protein, RP/EB family, member 1	0.0316554	0.944189
2	ENSMUSG00000027488	20648	Snta1	syntrophin, acidic 1	-0.920307	0.708082
2	ENSMUSG00000038533	12396	Cbfa2t2	CBFA2/RUNX1 translocation partner 2	4.28196	0.181532
2	ENSMUSG00000027490	13555	E2f1	E2F transcription factor 1	-0.00589743	0.998159
2	ENSMUSG00000000876	59038	Pxmp4	peroxisomal membrane protein 4	-0.468737	0.796065
2	ENSMUSG00000038467	75608	Chmp4b	charged multivesicular body protein 4B	0.543962	0.235315
2	ENSMUSG00000027593	19383	Raly	hnRNP-associated with lethal yellow	-2.50785	0.3355
2	ENSMUSG00000027596	50518	a	nonagouti	-0.365322	0.866797
2	ENSMUSG00000074656	67204	Eif2s2	eukaryotic translation initiation factor 2, subunit 2 (beta)	-0.307051	0.442962
2	ENSMUSG00000027598	16396	Itch	itchy, E3 ubiquitin protein ligase	0.758082	0.649788
2	ENSMUSG00000047459	67068	Dynlrb1	dynein light chain roadblock-type 1	-0.123925	0.856873
2	ENSMUSG00000027602	66734	Map1lc3a	microtubule-associated protein 1 light chain 3 alpha	-0.421368	0.517175
2	ENSMUSG00000038383	228812	Pigu	phosphatidylinositol glycan anchor biosynthesis, class U	0.106023	0.962634
2	ENSMUSG00000038375	68728	Trp53inp2	transformation related protein 53 inducible nuclear protein 2	-0.523222	0.692638
2	ENSMUSG00000038369	56406	Ncoa6	nuclear receptor coactivator 6	-0.253295	0.831783
2	ENSMUSG00000027605	60525	Acss2	acyl-CoA synthetase short-chain family member 2	1.22823	0.619943
2	ENSMUSG00000027610	14854	Gss	glutathione synthetase	0.0424912	0.983318
2	ENSMUSG00000038324	56407	Trpc4ap	transient receptor potential cation channel, subfamily C, member 4 associated protein	0.470364	0.768423
2	ENSMUSG00000038312	108687	Edem2	ER degradation enhancer, mannosidase alpha-like 2	3.9124	0.188301
2	ENSMUSG00000027611	19124	Procr	protein C receptor, endothelial	1.4453	0.385333
2	ENSMUSG00000074649	613262	BC029722	cDNA sequence BC029722	0.315853	0.890287
2	ENSMUSG00000027613	16418	Eif6	eukaryotic translation initiation factor 6	0.541001	0.48527
2	ENSMUSG00000074647	71405	Fam83c	family with sequence similarity 83, member C	-0.920389	0.688797
2	ENSMUSG00000005882	56046	Uqcc1	ubiquinol-cytochrome c reductase complex assembly factor 1	-1.70893	0.342721
2	ENSMUSG00000038241	16328	Cep250	centrosomal protein 250	-0.0906111	0.968366
2	ENSMUSG00000005881	66366	Ergic3	ERGIC and golgi 3	-0.452104	0.588813
2	ENSMUSG00000089824	75710	Rbm12	RNA binding motif protein 12	0.603862	0.772638
2	ENSMUSG00000027618	18041	Nfs1	nitrogen fixation gene 1 (S. cerevisiae)	-0.125922	0.955894
2	ENSMUSG00000067847	67067	Romo1	reactive oxygen species modulator 1	0.765026	0.448444
2	ENSMUSG00000027620	170791	Rbm39	RNA binding motif protein 39	0.0364544	0.920486
2	ENSMUSG00000038116	228829	Phf20	PHD finger protein 20	0.69611	0.715314
2	ENSMUSG00000046229	19018	Scand1	SCAN domain-containing 1	2.16536	0.185121
2	ENSMUSG00000027624	13821	Epb41l1	erythrocyte membrane protein band 4.1 like 1	-0.192275	0.901893
2	ENSMUSG00000027628	68295	Aar2	AAR2 splicing factor homolog	3.34643	0.239343
2	ENSMUSG00000061689	228836	Dlgap4	DLG associated protein 4	0.558554	0.450822
2	ENSMUSG00000067818	98932	Myl9	myosin, light polypeptide 9, regulatory	-1.586	0.537999
2	ENSMUSG00000062175	228839	Tgif2	TGFB-induced factor homeobox 2	-0.453415	0.862267
2	ENSMUSG00000027637	67388	Rab5if	RAB5 interacting factor	1.25221	0.0783645
2	ENSMUSG00000027634	29812	Ndrg3	N-myc downstream regulated gene 3	2.01279	0.33364
2	ENSMUSG00000055485	320706	Soga1	suppressor of glucose, autophagy associated 1	-1.59389	0.497545
2	ENSMUSG00000027639	56045	Samhd1	SAM domain and HD domain, 1	3.65325	4.14648e-16
2	ENSMUSG00000027641	19650	Rbl1	RB transcriptional corepressor like 1	-0.786427	0.711148
2	ENSMUSG00000027642	20014	Rpn2	ribophorin II	0.082375	0.914372
2	ENSMUSG00000063019	69161	Manbal	mannosidase, beta A, lysosomal-like	1.23356	0.56423
2	ENSMUSG00000027646	20779	Src	Rous sarcoma oncogene	5.33016	0.0895482
2	ENSMUSG00000067787	53619	Blcap	bladder cancer associated protein	2.3764	0.229778
2	ENSMUSG00000027649	66642	Ctnnbl1	catenin, beta like 1	0.46607	0.831879
2	ENSMUSG00000027650	75425	Tti1	TELO2 interacting protein 1	-1.90597	0.336817
2	ENSMUSG00000027651	70470	Rprd1b	regulation of nuclear pre-mRNA domain containing 1B	-0.631572	0.64221
2	ENSMUSG00000037820	21817	Tgm2	transglutaminase 2, C polypeptide	4.3883	1.27481e-15
2	ENSMUSG00000016024	16803	Lbp	lipopolysaccharide binding protein	0.384603	0.824276
2	ENSMUSG00000027652	228850	Ralgapb	Ral GTPase activating protein, beta subunit (non-catalytic)	0.766912	0.685362
2	ENSMUSG00000037761	109275	Actr5	ARP5 actin-related protein 5	3.19858	0.280573
2	ENSMUSG00000037754	228852	Ppp1r16b	protein phosphatase 1, regulatory subunit 16B	-2.26912	0.301334
2	ENSMUSG00000027655	71715	Dhx35	DEAH (Asp-Glu-Ala-His) box polypeptide 35	3.94911	0.155685
2	ENSMUSG00000074622	16658	Mafb	v-maf musculoaponeurotic fibrosarcoma oncogene family, protein B (avian)	1.43897	0.00149764
2	ENSMUSG00000070544	21969	Top1	topoisomerase (DNA) I	-0.475533	0.149568
2	ENSMUSG00000016933	18803	Plcg1	phospholipase C, gamma 1	-0.00589955	0.996478
2	ENSMUSG00000035877	320799	Zhx3	zinc fingers and homeoboxes 3	-0.832049	0.717084
2	ENSMUSG00000057133	71389	Chd6	chromodomain helicase DNA binding protein 6	-0.267036	0.816265
2	ENSMUSG00000016921	67996	Srsf6	serine/arginine-rich splicing factor 6	0.10288	0.931603
2	ENSMUSG00000017858	245866	Ift52	intraflagellar transport 52	0.805507	0.635362
2	ENSMUSG00000035399	66680	Oser1	oxidative stress responsive serine rich 1	0.126158	0.962658
2	ENSMUSG00000048486	228859	Fitm2	fat storage-inducing transmembrane protein 2	-1.30217	0.543286
2	ENSMUSG00000017679	76080	Ttpal	tocopherol (alpha) transfer protein-like	2.4139	0.398042
2	ENSMUSG00000017707	26943	Serinc3	serine incorporator 3	0.524269	0.194414
2	ENSMUSG00000035268	18769	Pkig	protein kinase inhibitor, gamma	3.99762	0.0593852
2	ENSMUSG00000027656	22403	Ccn5	cellular communication network factor 5	3.81342	0.200607
2	ENSMUSG00000018326	54401	Ywhab	tyrosine 3-monooxygenase/tryptophan 5-monooxygenase activation protein, beta polypeptide	0.40288	0.300199
2	ENSMUSG00000018322	67145	Tomm34	translocase of outer mitochondrial membrane 34	1.11846	0.662904
2	ENSMUSG00000018209	58231	Stk4	serine/threonine kinase 4	0.356514	0.674619
2	ENSMUSG00000040154	209232	Wfdc5	WAP four-disulfide core domain 5	-0.203312	0.936649
2	ENSMUSG00000042845	192200	Wfdc12	WAP four-disulfide core domain 12	0.29082	0.914356
2	ENSMUSG00000017002	20568	Slpi	secretory leukocyte peptidase inhibitor	3.76117	1.50109e-08
2	ENSMUSG00000016995	17183	Matn4	matrilin 4	-3.2451	0.237044
2	ENSMUSG00000017009	20971	Sdc4	syndecan 4	-0.454217	0.205845
2	ENSMUSG00000045503	66460	Sys1	SYS1 Golgi-localized integral membrane protein homolog (S. cerevisiae)	0.144744	0.910136
2	ENSMUSG00000017721	78928	Pigt	phosphatidylinositol glycan anchor biosynthesis, class T	0.983906	0.590894
2	ENSMUSG00000017723	67701	Wfdc2	WAP four-disulfide core domain 2	-1.20854	0.289247
2	ENSMUSG00000017299	76233	Dnttip1	deoxynucleotidyltransferase, terminal, interacting protein 1	1.84086	0.426416
2	ENSMUSG00000001403	68612	Ube2c	ubiquitin-conjugating enzyme E2C	0.460528	0.853089
2	ENSMUSG00000017300	21925	Tnnc2	troponin C2, fast	-0.106903	0.91832
2	ENSMUSG00000050373	101113	Snx21	sorting nexin family member 21	5.12749	0.129146
2	ENSMUSG00000017307	170789	Acot8	acyl-CoA thioesterase 8	-0.829507	0.707209
2	ENSMUSG00000017764	71971	Zswim1	zinc finger SWIM-type containing 1	-0.985596	0.671361
2	ENSMUSG00000017760	19025	Ctsa	cathepsin A	2.24124	0.00157522
2	ENSMUSG00000017754	18830	Pltp	phospholipid transfer protein	1.93239	0.227712
2	ENSMUSG00000039849	228866	Pcif1	PDX1 C-terminal inhibiting factor 1	1.8043	0.23544
2	ENSMUSG00000039834	329559	Zfp335	zinc finger protein 335	0.363772	0.893117
2	ENSMUSG00000017737	17395	Mmp9	matrix metallopeptidase 9	0.369906	0.891367
2	ENSMUSG00000039804	228869	Ncoa5	nuclear receptor coactivator 5	-1.98459	0.408869
2	ENSMUSG00000017652	21939	Cd40	CD40 antigen	1.23925	0.320402
2	ENSMUSG00000017664	228875	Slc35c2	solute carrier family 35, member C2	0.597058	0.755713
2	ENSMUSG00000017670	140579	Elmo2	engulfment and cell motility 2	0.743821	0.666
2	ENSMUSG00000018459	114644	Slc13a3	solute carrier family 13 (sodium-dependent dicarboxylate transporter), member 3	6.36417	0.061296
2	ENSMUSG00000039725	381406	Trp53rka	transformation related protein 53 regulating kinase A	4.01212	0.102155
2	ENSMUSG00000027661	170441	Slc2a10	solute carrier family 2 (facilitated glucose transporter), member 10	-2.75466	0.282495
2	ENSMUSG00000017897	14049	Eya2	EYA transcriptional coactivator and phosphatase 2	-0.950067	0.720061
2	ENSMUSG00000039671	228880	Zmynd8	zinc finger, MYND-type containing 8	-0.0614032	0.960119
2	ENSMUSG00000027678	17979	Ncoa3	nuclear receptor coactivator 3	1.602	0.450819
2	ENSMUSG00000006800	72043	Sulf2	sulfatase 2	0.274144	0.836749
2	ENSMUSG00000039621	277360	Prex1	phosphatidylinositol-3,4,5-trisphosphate-dependent Rac exchange factor 1	1.5582	0.269394
2	ENSMUSG00000042854	76367	Trp53rkb	transformation related protein 53 regulating kinase B	2.95117	0.317114
2	ENSMUSG00000074582	99371	Arfgef2	ADP-ribosylation factor guanine nucleotide-exchange factor 2 (brefeldin A-inhibited)	3.18143	0.20978
2	ENSMUSG00000002718	110750	Cse1l	chromosome segregation 1-like (S. cerevisiae)	-0.548804	0.730507
2	ENSMUSG00000039536	20853	Stau1	staufen double-stranded RNA binding protein 1	0.630342	0.75054
2	ENSMUSG00000017999	228889	Ddx27	DEAD (Asp-Glu-Ala-Asp) box polypeptide 27	-0.0843034	0.936876
2	ENSMUSG00000039501	98999	Znfx1	zinc finger, NFX1-type containing 1	3.40751	0.0578317
2	ENSMUSG00000074578	68949	Zfas1	zinc finger, NFX1-type containing 1, antisense RNA 1	0.990467	0.100388
2	ENSMUSG00000017969	19223	Ptgis	prostaglandin I2 (prostacyclin) synthase	0.554409	0.778186
2	ENSMUSG00000017929	56336	B4galt5	UDP-Gal:betaGlcNAc beta 1,4-galactosyltransferase, polypeptide 5	4.28374	0.0737617
2	ENSMUSG00000039463	77031	Slc9a8	solute carrier family 9 (sodium/hydrogen exchanger), member 8	3.2046	0.23149
2	ENSMUSG00000047030	263876	Spata2	spermatogenesis associated 2	5.83091	0.102216
2	ENSMUSG00000006418	81018	Rnf114	ring finger protein 114	4.86706	0.00365146
2	ENSMUSG00000090213	407243	Tmem189	transmembrane protein 189	3.40841	0.0190505
2	ENSMUSG00000056501	12608	Cebpb	CCAAT/enhancer binding protein (C/EBP), beta	1.17661	0.059198
2	ENSMUSG00000027540	19246	Ptpn1	protein tyrosine phosphatase, non-receptor type 1	1.11964	0.0248088
2	ENSMUSG00000074577	69553	Ripor3	RIPOR family member 3	-0.215703	0.932754
2	ENSMUSG00000044641	58220	Pard6b	par-6 family cell polarity regulator beta	-2.75634	0.282221
2	ENSMUSG00000078919	13480	Dpm1	dolichol-phosphate (beta-D) mannosyltransferase 1	-1.59607	0.503993
2	ENSMUSG00000074576	69372	Mocs3	molybdenum cofactor synthesis 3	-0.501542	0.850358
2	ENSMUSG00000027544	18019	Nfatc2	nuclear factor of activated T cells, cytoplasmic, calcineurin dependent 2	-2.42805	0.190768
2	ENSMUSG00000027546	11981	Atp9a	ATPase, class II, type 9A	-1.39545	0.240402
2	ENSMUSG00000027551	22722	Zfp64	zinc finger protein 64	-1.92209	0.390619
2	ENSMUSG00000047907	228911	Tshz2	teashirt zinc finger family member 2	-0.57364	0.724448
2	ENSMUSG00000052056	228913	Zfp217	zinc finger protein 217	-0.322862	0.830444
2	ENSMUSG00000052033	109054	Pfdn4	prefoldin 4	-0.0740097	0.96584
2	ENSMUSG00000027495	67017	Fam210b	family with sequence similarity 210, member B	2.19942	0.386442
2	ENSMUSG00000027498	67337	Cstf1	cleavage stimulation factor, 3' pre-RNA, subunit 1	7.05465	0.0131134
2	ENSMUSG00000027502	66404	Rtf2	replication termination factor 2	0.650688	0.50994
2	ENSMUSG00000028640	21420	Tfap2c	transcription factor AP-2, gamma	-2.2365	0.0375759
2	ENSMUSG00000008999	12162	Bmp7	bone morphogenetic protein 7	0.8846	0.738384
2	ENSMUSG00000027509	66679	Rae1	ribonucleic acid export 1	0.13436	0.926939
2	ENSMUSG00000027514	58203	Zbp1	Z-DNA binding protein 1	8.77387	2.80353e-11
2	ENSMUSG00000038400	65112	Pmepa1	prostate transmembrane protein, androgen induced 1	-1.59087	0.0138083
2	ENSMUSG00000055897	100043911	Ppp4r1l-ps	protein phosphatase 4, regulatory subunit 1-like, pseudogene	-2.60543	0.190928
2	ENSMUSG00000027519	19334	Rab22a	RAB22A, member RAS oncogene family	-0.281042	0.841005
2	ENSMUSG00000054455	56491	Vapb	vesicle-associated membrane protein, associated protein B and C	-0.853895	0.46461
2	ENSMUSG00000027522	228960	Stx16	syntaxin 16	1.48218	0.532222
2	ENSMUSG00000039263	228961	Npepl1	aminopeptidase-like 1	-0.832077	0.702886
2	ENSMUSG00000027523	14683	Gnas	GNAS (guanine nucleotide binding protein, alpha stimulating) complex locus	-0.0963711	0.796853
2	ENSMUSG00000016253	57314	Nelfcd	negative elongation factor complex member C/D, Th1l	0.678349	0.708197
2	ENSMUSG00000016256	64138	Ctsz	cathepsin Z	3.36089	0.0516379
2	ENSMUSG00000016252	67126	Atp5e	ATP synthase, H+ transporting, mitochondrial F1 complex, epsilon subunit	1.0203	0.0917127
2	ENSMUSG00000016257	66390	Prelid3b	PRELI domain containing 3B	0.203192	0.866967
2	ENSMUSG00000027524	13616	Edn3	endothelin 3	0.640029	0.805736
2	ENSMUSG00000070476	71532	Fam217b	family with sequence similarity 217, member B	2.3103	0.262702
2	ENSMUSG00000000305	12561	Cdh4	cadherin 4	-1.03117	0.660293
2	ENSMUSG00000039108	241846	Lsm14b	LSM family member 14B	0.93628	0.674929
2	ENSMUSG00000027566	26444	Psma7	proteasome (prosome, macropain) subunit, alpha type 7	0.0298789	0.935251
2	ENSMUSG00000039069	52856	Mtg2	mitochondrial ribosome associated GTPase 2	-0.982446	0.710386
2	ENSMUSG00000039050	228983	Osbpl2	oxysterol binding protein-like 2	-0.539776	0.754497
2	ENSMUSG00000039041	56436	Adrm1	adhesion regulating molecule 1	1.2735	0.587116
2	ENSMUSG00000015647	16776	Lama5	laminin, alpha 5	-1.20483	0.637057
2	ENSMUSG00000039001	66481	Rps21	ribosomal protein S21	-0.46023	0.0819972
2	ENSMUSG00000038990	252966	Cables2	CDK5 and Abl enzyme substrate 2	-0.0679822	0.976791
2	ENSMUSG00000027569	73247	Mrgbp	MRG/MORF4L binding protein	0.197379	0.925768
2	ENSMUSG00000049401	72075	Ogfr	opioid growth factor receptor	1.50253	0.334234
2	ENSMUSG00000027570	12841	Col9a3	collagen, type IX, alpha 3	-0.535933	0.820154
2	ENSMUSG00000038914	23856	Dido1	death inducer-obliterator 1	0.250934	0.908864
2	ENSMUSG00000027573	76425	Gid8	GID complex subunit 8	-1.25514	0.30655
2	ENSMUSG00000038848	228994	Ythdf1	YTH N6-methyladenosine RNA binding protein 1	0.506062	0.629875
2	ENSMUSG00000027575	228998	Arfgap1	ADP-ribosylation factor GTPase activating protein 1	2.74813	0.212179
2	ENSMUSG00000016349	13628	Eef1a2	eukaryotic translation elongation factor 1 alpha 2	-3.64976	0.189371
2	ENSMUSG00000016344	66496	Ppdpf	pancreatic progenitor cell differentiation and proliferation factor	1.68482	0.53529
2	ENSMUSG00000027580	229003	Helz2	helicase with zinc finger 2, transcriptional coactivator	4.43444	0.147297
2	ENSMUSG00000038705	229004	Gmeb2	glucocorticoid modulatory element binding protein 2	1.85918	0.459295
2	ENSMUSG00000038671	76688	Arfrp1	ADP-ribosylation factor related protein 1	2.85386	0.159454
2	ENSMUSG00000027583	72147	Zbtb46	zinc finger and BTB domain containing 46	-0.72072	0.784804
2	ENSMUSG00000000827	66314	Tpd52l2	tumor protein D52-like 2	0.361545	0.798753
2	ENSMUSG00000000826	13002	Dnajc5	DnaJ heat shock protein family (Hsp40) member C5	0.496056	0.490106
2	ENSMUSG00000089917	68556	Uckl1	uridine-cytidine kinase 1-like 1	2.18738	0.441081
2	ENSMUSG00000000823	269401	Zfp512b	zinc finger protein 512B	6.5135	0.0632071
2	ENSMUSG00000002455	68879	Prpf6	pre-mRNA splicing factor 6	0.479971	0.667978
2	ENSMUSG00000038605	229011	Samd10	sterile alpha motif domain containing 10	1.18939	0.669832
2	ENSMUSG00000002458	56470	Rgs19	regulator of G-protein signaling 19	4.85991	0.0729966
2	ENSMUSG00000027589	245867	Pcmtd2	protein-L-isoaspartate (D-aspartate) O-methyltransferase domain containing 2	-1.32568	0.511762
2	ENSMUSG00000038628	67005	Polr3k	polymerase (RNA) III (DNA directed) polypeptide K	0.509013	0.777213
X	ENSMUSG00000068270	208431	Shroom4	shroom family member 4	0.115259	0.964081
X	ENSMUSG00000004317	12728	Clcn5	chloride channel, voltage-sensitive 5	4.05892	0.0308696
X	ENSMUSG00000031143	54638	Ccdc22	coiled-coil domain containing 22	-2.57254	0.227998
X	ENSMUSG00000031145	54630	Prickle3	prickle planar cell polarity protein 3	-0.804766	0.759781
X	ENSMUSG00000031148	209416	Gpkow	G patch domain and KOW motifs	-0.793433	0.742625
X	ENSMUSG00000039382	54636	Wdr45	WD repeat domain 45	-1.59808	0.526454
X	ENSMUSG00000031149	54637	Praf2	PRA1 domain family 2	6.82242	0.042715
X	ENSMUSG00000031150	54648	Ccdc120	coiled-coil domain containing 120	-0.766291	0.747644
X	ENSMUSG00000000134	209446	Tfe3	transcription factor E3	0.134959	0.911802
X	ENSMUSG00000031153	54645	Gripap1	GRIP1 associated protein 1	0.39519	0.84108
X	ENSMUSG00000031154	54644	Otud5	OTU domain containing 5	-0.397891	0.817921
X	ENSMUSG00000031155	18715	Pim2	proviral integration site 2	3.93958	0.143453
X	ENSMUSG00000031156	22232	Slc35a2	solute carrier family 35 (UDP-galactose transporter), member A2	-1.24575	0.557384
X	ENSMUSG00000031157	54633	Pqbp1	polyglutamine binding protein 1	1.20718	0.390214
X	ENSMUSG00000031158	21855	Timm17b	translocase of inner mitochondrial membrane 17b	1.06681	0.502695
X	ENSMUSG00000031161	15185	Hdac6	histone deacetylase 6	3.88543	0.212191
X	ENSMUSG00000039231	20937	Suv39h1	suppressor of variegation 3-9 1	3.57025	0.132164
X	ENSMUSG00000031165	22376	Was	Wiskott-Aldrich syndrome	0.466189	0.807522
X	ENSMUSG00000031166	73447	Wdr13	WD repeat domain 13	2.58505	0.286477
X	ENSMUSG00000031167	19652	Rbm3	RNA binding motif (RNP1, RRM) protein 3	1.80444	0.331785
X	ENSMUSG00000039201	209815	Tbc1d25	TBC1 domain family, member 25	0.183062	0.937848
X	ENSMUSG00000031168	13595	Ebp	phenylalkylamine Ca2+ antagonist (emopamil) binding protein	-0.602511	0.579763
X	ENSMUSG00000031169	53627	Porcn	porcupine O-acyltransferase	-1.40799	0.576976
X	ENSMUSG00000015340	13058	Cybb	cytochrome b-245, beta polypeptide	4.23563	6.98189e-34
X	ENSMUSG00000031176	67117	Dynlt3	dynein light chain Tctex-type 3	-0.59669	0.189156
X	ENSMUSG00000090084	51795	Srpx	sushi-repeat-containing protein	-0.714851	0.77959
X	ENSMUSG00000031174	19893	Rpgr	retinitis pigmentosa GTPase regulator	9.36498	0.0212039
X	ENSMUSG00000058254	21912	Tspan7	tetraspanin 7	-0.442502	0.848057
X	ENSMUSG00000008035	68041	Mid1ip1	Mid1 interacting protein 1 (gastrulation specific G12-like (zebrafish))	-0.741087	0.671527
X	ENSMUSG00000040363	71458	Bcor	BCL6 interacting corepressor	-0.362343	0.836372
X	ENSMUSG00000031007	70495	Atp6ap2	ATPase, H+ transporting, lysosomal accessory protein 2	0.724418	0.168652
X	ENSMUSG00000044148	69155	1810030O07Rik	RIKEN cDNA 1810030O07 gene	0.299747	0.83775
X	ENSMUSG00000064127	26896	Med14	mediator complex subunit 14	0.666496	0.732171
X	ENSMUSG00000031010	22284	Usp9x	ubiquitin specific peptidase 9, X chromosome	1.09219	0.532834
X	ENSMUSG00000000787	13205	Ddx3x	DEAD/H (Asp-Glu-Ala-Asp/His) box polypeptide 3, X-linked	-0.23003	0.549318
X	ENSMUSG00000031012	12361	Cask	calcium/calmodulin-dependent serine protein kinase (MAGUK family)	-1.07205	0.485074
X	ENSMUSG00000040229	23890	Gpr34	G protein-coupled receptor 34	2.45558	0.406345
X	ENSMUSG00000025037	17161	Maoa	monoamine oxidase A	-0.397881	0.866364
X	ENSMUSG00000040147	109731	Maob	monoamine oxidase B	0.562761	0.815206
X	ENSMUSG00000025040	72018	Fundc1	FUN14 domain containing 1	-0.308961	0.877727
X	ENSMUSG00000037369	22289	Kdm6a	lysine (K)-specific demethylase 6A	-1.40755	0.30831
X	ENSMUSG00000060090	19889	Rp2	retinitis pigmentosa 2 homolog	1.56993	0.44131
X	ENSMUSG00000023070	19733	Rgn	regucalcin	-2.72212	0.30183
X	ENSMUSG00000031059	104130	Ndufb11	NADH:ubiquinone oxidoreductase subunit B11	0.164958	0.890668
X	ENSMUSG00000031060	236732	Rbm10	RNA binding motif protein 10	0.928975	0.674408
X	ENSMUSG00000001924	22201	Uba1	ubiquitin-like modifier activating enzyme 1	0.177031	0.714038
X	ENSMUSG00000031065	18555	Cdk16	cyclin-dependent kinase 16	2.42161	0.317137
X	ENSMUSG00000031066	236733	Usp11	ubiquitin specific peptidase 11	-1.08057	0.67901
X	ENSMUSG00000001127	11836	Araf	Araf proto-oncogene, serine/threonine kinase	0.0290486	0.985336
X	ENSMUSG00000001131	21857	Timp1	tissue inhibitor of metalloproteinase 1	1.59396	0.194561
X	ENSMUSG00000001128	18636	Cfp	complement factor properdin	2.17244	0.0833233
X	ENSMUSG00000009406	13712	Elk1	ELK1, member of ETS oncogene family	3.40352	0.269491
X	ENSMUSG00000031089	56774	Slc6a14	solute carrier family 6 (neurotransmitter transporter), member 14	-3.23071	0.164931
X	ENSMUSG00000036769	72404	Wdr44	WD repeat domain 44	3.50949	0.116399
X	ENSMUSG00000031093	75974	Dock11	dedicator of cytokinesis 11	1.47039	0.396573
X	ENSMUSG00000017057	16164	Il13ra1	interleukin 13 receptor, alpha 1	-0.029351	0.978831
X	ENSMUSG00000006373	53328	Pgrmc1	progesterone receptor membrane component 1	1.98824	0.221751
X	ENSMUSG00000059708	338351	Akap17b	A kinase (PRKA) anchor protein 17B	-1.85507	0.421279
X	ENSMUSG00000016319	11740	Slc25a5	solute carrier family 25 (mitochondrial carrier, adenine nucleotide translocator), member 5	0.166946	0.880109
X	ENSMUSG00000006423	77644	C330007P06Rik	RIKEN cDNA C330007P06 gene	2.07813	0.365737
X	ENSMUSG00000016308	22209	Ube2a	ubiquitin-conjugating enzyme E2A	2.83533	0.0776754
X	ENSMUSG00000044149	77286	Nkrf	NF-kappaB repressing factor	-0.998417	0.704606
X	ENSMUSG00000050379	56526	2020-09-06	septin 6	3.56951	0.105916
X	ENSMUSG00000079641	67248	Rpl39	ribosomal protein L39	-0.4316	0.240487
X	ENSMUSG00000036572	68134	Upf3b	UPF3 regulator of nonsense transcripts homolog B (yeast)	-0.720878	0.482785
X	ENSMUSG00000016409	67050	Nkap	NFKB activating protein	1.43357	0.305299
X	ENSMUSG00000016427	54405	Ndufa1	NADH:ubiquinone oxidoreductase subunit A1	-0.156239	0.888334
X	ENSMUSG00000048047	56805	Zbtb33	zinc finger and BTB domain containing 33	0.634368	0.758805
X	ENSMUSG00000016534	16784	Lamp2	lysosomal-associated membrane protein 2	0.0265312	0.943302
X	ENSMUSG00000031095	72584	Cul4b	cullin 4B	0.0521232	0.97747
X	ENSMUSG00000000355	68995	Mcts1	malignant T cell amplified sequence 1	2.89856	0.168458
X	ENSMUSG00000048970	59048	C1galt1c1	C1GALT1-specific chaperone 1	1.91301	0.496121
X	ENSMUSG00000001986	53623	Gria3	glutamate receptor, ionotropic, AMPA3 (alpha 3)	6.92952	0.0635753
X	ENSMUSG00000037475	331401	Thoc2	THO complex 2	0.310006	0.559379
X	ENSMUSG00000025860	11798	Xiap	X-linked inhibitor of apoptosis	0.11097	0.926621
X	ENSMUSG00000025862	20843	Stag2	stromal antigen 2	0.452578	0.633871
X	ENSMUSG00000031099	93761	Smarca1	SWI/SNF related, matrix associated, actin dependent regulator of chromatin, subfamily a, member 1	2.11059	0.451123
X	ENSMUSG00000001173	320634	Ocrl	OCRL, inositol polyphosphate-5-phosphatase	0.986906	0.645652
X	ENSMUSG00000037005	170745	Xpnpep2	X-prolyl aminopeptidase (aminopeptidase P) 2, membrane-bound	0.942695	0.733039
X	ENSMUSG00000031101	74131	Sash3	SAM and SH3 domain containing 3	2.44329	0.366282
X	ENSMUSG00000036985	208884	Zdhhc9	zinc finger, DHHC domain containing 9	-0.383605	0.824101
X	ENSMUSG00000063785	72554	Utp14a	UTP14A small subunit processome component	0.884385	0.571395
X	ENSMUSG00000036959	320376	Bcorl1	BCL6 co-repressor-like 1	-1.23219	0.542684
X	ENSMUSG00000031103	56501	Elf4	E74-like factor 4 (ets domain transcription factor)	1.38339	0.399039
X	ENSMUSG00000036932	26926	Aifm1	apoptosis-inducing factor, mitochondrion-associated 1	-2.47315	0.230642
X	ENSMUSG00000031105	20523	Slc25a14	solute carrier family 25 (mitochondrial carrier, brain), member 14	1.81227	0.454408
X	ENSMUSG00000031107	209003	Rbmx2	RNA binding motif protein, X-linked 2	0.445488	0.853956
X	ENSMUSG00000031109	209224	Enox2	ecto-NOX disulfide-thiol exchanger 2	1.48855	0.497099
X	ENSMUSG00000031112	70415	Stk26	serine/threonine kinase 26	2.61561	0.218744
X	ENSMUSG00000050029	72065	Rap2c	RAP2C, member of RAS oncogene family	2.12993	0.115193
X	ENSMUSG00000036109	171170	Mbnl3	muscleblind like splicing factor 3	-1.56295	0.419617
X	ENSMUSG00000062184	50786	Hs6st2	heparan sulfate 6-O-sulfotransferase 2	4.14959	0.186932
X	ENSMUSG00000031119	14735	Gpc4	glypican 4	0.337247	0.890014
X	ENSMUSG00000055653	14734	Gpc3	glypican 3	-0.532958	0.773235
X	ENSMUSG00000025626	70998	Phf6	PHD finger protein 6	2.40787	0.352921
X	ENSMUSG00000025630	15452	Hprt	hypoxanthine guanine phosphoribosyl transferase	-0.51408	0.603447
X	ENSMUSG00000036022	78755	Fam122b	family with sequence similarity 122, member B	3.08552	0.273286
X	ENSMUSG00000023074	70380	Mospd1	motile sperm domain containing 1	-1.38251	0.523269
X	ENSMUSG00000067924	553127	Rtl8b	retrotransposon Gag like 8B	0.164363	0.942452
X	ENSMUSG00000035967	236790	Ints6l	integrator complex subunit 6 like	2.50903	0.349199
X	ENSMUSG00000061273	236792	Mmgt1	membrane magnesium transporter 1	0.594718	0.766984
X	ENSMUSG00000060681	236794	Slc9a6	solute carrier family 9 (sodium/hydrogen exchanger), member 6	-1.44192	0.502144
X	ENSMUSG00000023092	14199	Fhl1	four and a half LIM domains 1	1.46064	0.501791
X	ENSMUSG00000067873	72459	Htatsf1	HIV TAT specific factor 1	-0.302507	0.787236
X	ENSMUSG00000031132	21947	Cd40lg	CD40 ligand	9.89805	0.0175117
X	ENSMUSG00000031133	73341	Arhgef6	Rac/Cdc42 guanine nucleotide exchange factor (GEF) 6	-1.93794	0.377402
X	ENSMUSG00000031134	19655	Rbmx	RNA binding motif protein, X chromosome	0.852986	0.721614
X	ENSMUSG00000031137	14168	Fgf13	fibroblast growth factor 13	-0.510017	0.81155
X	ENSMUSG00000062949	320940	Atp11c	ATPase, class VI, type 11C	-0.379583	0.866252
X	ENSMUSG00000000838	14265	Fmr1	fragile X mental retardation 1	-0.79542	0.589987
X	ENSMUSG00000035847	15931	Ids	iduronate 2-sulfatase	-0.0267382	0.98303
X	ENSMUSG00000045237	68618	1110012L19Rik	RIKEN cDNA 1110012L19 gene	-1.16774	0.628401
X	ENSMUSG00000073139	236848	Tmem185a	transmembrane protein 185A	3.1533	0.211445
X	ENSMUSG00000031337	17772	Mtm1	X-linked myotubular myopathy gene 1	-0.768632	0.759287
X	ENSMUSG00000015214	53332	Mtmr1	myotubularin related protein 1	-0.958385	0.630751
X	ENSMUSG00000035776	171486	Cd99l2	CD99 antigen-like 2	1.29108	0.537791
X	ENSMUSG00000015217	15354	Hmgb3	high mobility group box 3	3.49927	0.216788
X	ENSMUSG00000073131	67048	Vma21	VMA21 vacuolar H+-ATPase homolog (S. cerevisiae)	-0.148787	0.939838
X	ENSMUSG00000031347	26370	Cetn2	centrin 2	-0.394352	0.785972
X	ENSMUSG00000031349	18194	Nsdhl	NAD(P) dependent steroid dehydrogenase-like	-1.33401	0.524486
X	ENSMUSG00000031351	22673	Zfp185	zinc finger protein 185	-0.0582035	0.981057
X	ENSMUSG00000078317	14070	F8a	factor 8-associated gene A	0.0298664	0.989728
X	ENSMUSG00000031365	27081	Zfp275	zinc finger protein 275	3.44356	0.244213
X	ENSMUSG00000031375	12111	Bgn	biglycan	-0.426493	0.219899
X	ENSMUSG00000019558	102857	Slc6a8	solute carrier family 6 (neurotransmitter transporter, creatine), member 8	0.219919	0.88034
X	ENSMUSG00000002015	27061	Bcap31	B cell receptor associated protein 31	-0.0755306	0.911724
X	ENSMUSG00000031378	11666	Abcd1	ATP-binding cassette, sub-family D (ALD), member 1	1.27971	0.417581
X	ENSMUSG00000002010	15929	Idh3g	isocitrate dehydrogenase 3 (NAD+), gamma	-0.84004	0.472488
X	ENSMUSG00000002014	20832	Ssr4	signal sequence receptor, delta	-0.927344	0.150964
X	ENSMUSG00000002006	245469	Pdzd4	PDZ domain containing 4	-1.52908	0.515501
X	ENSMUSG00000031391	16728	L1cam	L1 cell adhesion molecule	-3.12833	0.158996
X	ENSMUSG00000031388	56292	Naa10	N(alpha)-acetyltransferase 10, NatA catalytic subunit	-0.836468	0.592416
X	ENSMUSG00000031387	19703	Renbp	renin binding protein	3.26102	0.097935
X	ENSMUSG00000031386	15161	Hcfc1	host cell factor C1	1.6279	0.387314
X	ENSMUSG00000031392	16179	Irak1	interleukin-1 receptor-associated kinase 1	-0.0989981	0.933833
X	ENSMUSG00000031393	17257	Mecp2	methyl CpG binding protein 2	0.179635	0.918419
X	ENSMUSG00000031328	192176	Flna	filamin, alpha	0.527699	0.331237
X	ENSMUSG00000001964	13726	Emd	emerin	0.466808	0.54781
X	ENSMUSG00000008682	110954	Rpl10	ribosomal protein L10	-0.0680431	0.943595
X	ENSMUSG00000019088	69537	Dnase1l1	deoxyribonuclease 1-like 1	2.23497	0.165088
X	ENSMUSG00000009995	66826	Taz	tafazzin	1.75443	0.458731
X	ENSMUSG00000019087	54411	Atp6ap1	ATPase, H+ transporting, lysosomal accessory protein 1	0.649914	0.308178
X	ENSMUSG00000015291	14567	Gdi1	guanosine diphosphate (GDP) dissociation inhibitor 1	-0.113441	0.96192
X	ENSMUSG00000001962	108160	Fam50a	family with sequence similarity 50, member A	0.629462	0.669502
X	ENSMUSG00000031398	18846	Plxna3	plexin A3	1.06193	0.70246
X	ENSMUSG00000015289	66192	Lage3	L antigen family, member 3	-1.11945	0.516815
X	ENSMUSG00000015290	27643	Ubl4a	ubiquitin-like 4A	1.21557	0.443594
X	ENSMUSG00000032806	214601	Slc10a3	solute carrier family 10 (sodium/bile acid cotransporter family), member 3	1.19221	0.537126
X	ENSMUSG00000031399	66294	Fam3a	family with sequence similarity 3, member A	0.517112	0.832542
X	ENSMUSG00000004221	16151	Ikbkg	inhibitor of kappaB kinase gamma	2.54829	0.287334
X	ENSMUSG00000031400	14381	G6pdx	glucose-6-phosphate dehydrogenase X-linked	1.61558	0.286429
X	ENSMUSG00000032750	210710	Gab3	growth factor receptor bound protein 2-associated protein 3	-0.413052	0.870963
X	ENSMUSG00000031403	245474	Dkc1	dyskeratosis congenita 1, dyskerin	-0.170408	0.86339
X	ENSMUSG00000031402	17524	Mpp1	membrane protein, palmitoylated	2.04736	0.0521704
X	ENSMUSG00000031198	67391	Fundc2	FUN14 domain containing 2	-0.0334432	0.962409
X	ENSMUSG00000090110	105886298	Cmc4	C-x(9)-C motif containing 4	4.68216	0.10552
X	ENSMUSG00000031201	210766	Brcc3	BRCA1/BRCA2-containing complex, subunit 3	2.21116	0.26435
X	ENSMUSG00000031197	22327	Vbp1	von Hippel-Lindau binding protein 1	-2.28964	0.120897
X	ENSMUSG00000016382	102866	Pls3	plastin 3 (T-isoform)	-0.505129	0.501807
X	ENSMUSG00000025246	21372	Tbl1x	transducin (beta)-like 1 X-linked	-0.0199327	0.984812
X	ENSMUSG00000035725	19108	Prkx	protein kinase, X-linked	-0.309062	0.818764
X	ENSMUSG00000025666	192216	Tmem47	transmembrane protein 47	-1.2335	0.595171
X	ENSMUSG00000045103	13405	Dmd	dystrophin, muscular dystrophy	-2.70079	0.19543
X	ENSMUSG00000035476	66724	Tab3	TGF-beta activated kinase 1/MAP3K7 binding protein 3	0.839591	0.736429
X	ENSMUSG00000025059	14933	Gk	glycerol kinase	2.72681	0.276271
X	ENSMUSG00000006678	18968	Pola1	polymerase (DNA directed), alpha 1	-1.49268	0.331618
X	ENSMUSG00000035232	236900	Pdk3	pyruvate dehydrogenase kinase, isoenzyme 3	0.387569	0.816795
X	ENSMUSG00000081055	629591	Gm6987	predicted pseudogene 6987	0.781443	0.776394
X	ENSMUSG00000079509	22764	Zfx	zinc finger protein X-linked	0.834653	0.472958
X	ENSMUSG00000035150	26905	Eif2s3x	eukaryotic translation initiation factor 2, subunit 3, structural gene X-linked	3.03816	0.288882
X	ENSMUSG00000043929	236904	Klhl15	kelch-like 15	0.482139	0.841095
X	ENSMUSG00000025151	94275	Maged1	melanoma antigen, family D, 1	1.74774	0.361721
X	ENSMUSG00000073062	668166	Zxdb	zinc finger, X-linked, duplicated B	-0.215698	0.935527
X	ENSMUSG00000071722	270624	Spin4	spindlin family, member 4	0.759908	0.781892
X	ENSMUSG00000050332	72345	Amer1	APC membrane recruitment 1	0.454968	0.838476
X	ENSMUSG00000057421	76130	Las1l	LAS1-like (S. cerevisiae)	0.465442	0.813459
X	ENSMUSG00000031207	17698	Msn	moesin	1.4082	0.000370345
X	ENSMUSG00000031209	15203	Heph	hephaestin	-0.68075	0.775856
X	ENSMUSG00000046532	11835	Ar	androgen receptor	-0.48207	0.758672
X	ENSMUSG00000031214	94190	Ophn1	oligophrenin 1	-0.454848	0.841369
X	ENSMUSG00000047694	77929	Yipf6	Yip1 domain family, member 6	-1.24483	0.49942
X	ENSMUSG00000031216	236920	Stard8	START domain containing 8	9.3166	0.0128784
X	ENSMUSG00000031217	13641	Efnb1	ephrin B1	-1.38141	0.383047
X	ENSMUSG00000034403	18744	Pja1	praja ring finger ubiquitin ligase 1	-1.72594	0.315103
X	ENSMUSG00000059327	13607	Eda	ectodysplasin-A	-1.82949	0.491204
X	ENSMUSG00000031221	18518	Igbp1	immunoglobulin (CD79A) binding protein 1	0.172373	0.865084
X	ENSMUSG00000015665	245533	Awat1	acyl-CoA wax alcohol acyltransferase 1	-2.11853	0.39077
X	ENSMUSG00000015668	72621	Pdzd11	PDZ domain containing 11	1.64649	0.381825
X	ENSMUSG00000034311	16571	Kif4	kinesin family member 4	2.57229	0.388371
X	ENSMUSG00000019359	71584	Gdpd2	glycerophosphodiester phosphodiesterase domain containing 2	0.149036	0.924043
X	ENSMUSG00000000881	53310	Dlg3	discs large MAGUK scaffold protein 3	-1.24518	0.334465
X	ENSMUSG00000046032	55988	Snx12	sorting nexin 12	-0.0734991	0.961822
X	ENSMUSG00000042903	54601	Foxo4	forkhead box O4	-0.174891	0.940857
X	ENSMUSG00000031304	16186	Il2rg	interleukin 2 receptor, gamma chain	4.56772	3.94394e-08
X	ENSMUSG00000031311	53610	Nono	non-POU-domain-containing, octamer binding protein	0.860936	0.663863
X	ENSMUSG00000031314	270627	Taf1	TATA-box binding protein associated factor 1	0.242164	0.73998
X	ENSMUSG00000034160	108155	Ogt	O-linked N-acetylglucosamine (GlcNAc) transferase (UDP-N-acetylglucosamine:polypeptide-N-acetylglucosaminyl transferase)	0.365101	0.852393
X	ENSMUSG00000050232	12766	Cxcr3	chemokine (C-X-C motif) receptor 3	11.6894	0.00347933
X	ENSMUSG00000079481	100042480	Nhsl2	NHS-like 2	-0.0582915	0.978341
X	ENSMUSG00000049191	331474	Rtl5	retrotransposon Gag like 5	-1.22561	0.595912
X	ENSMUSG00000031320	20102	Rps4x	ribosomal protein S4, X-linked	-0.478251	0.592914
X	ENSMUSG00000034055	18679	Phka1	phosphorylase kinase alpha 1	-1.02738	0.697452
X	ENSMUSG00000086503	213742	Xist	inactive X specific transcripts	-0.521373	0.255562
X	ENSMUSG00000033965	20502	Slc16a2	solute carrier family 16 (monocarboxylic acid transporters), member 2	-0.794372	0.696219
X	ENSMUSG00000056537	19820	Rlim	ring finger protein, LIM domain interacting	0.10763	0.930219
X	ENSMUSG00000031333	11306	Abcb7	ATP-binding cassette, sub-family B (MDR/TAP), member 7	11.924	0.00288765
X	ENSMUSG00000033906	108672	Zdhhc15	zinc finger, DHHC domain containing 15	-1.42143	0.532977
X	ENSMUSG00000087174	71445	5530601H04Rik	RIKEN cDNA 5530601H04 gene	-1.00539	0.681166
X	ENSMUSG00000031226	67683	Pbdc1	polysaccharide biosynthesis domain containing 1	-0.84394	0.555122
X	ENSMUSG00000031227	107528	Magee1	melanoma antigen, family E, 1	3.31935	0.266582
X	ENSMUSG00000031229	22589	Atrx	ATRX, chromatin remodeler	0.177915	0.673722
X	ENSMUSG00000031232	67075	Magt1	magnesium transporter 1	0.0831859	0.907875
X	ENSMUSG00000031231	66142	Cox7b	cytochrome c oxidase subunit 7B	0.194033	0.718797
X	ENSMUSG00000033792	11977	Atp7a	ATPase, Cu++ transporting, alpha polypeptide	0.51031	0.763349
X	ENSMUSG00000033777	279572	Tlr13	toll-like receptor 13	2.59974	0.232665
X	ENSMUSG00000062070	18655	Pgk1	phosphoglycerate kinase 1	-1.24648	0.63782
X	ENSMUSG00000052821	58861	Cysltr1	cysteinyl leukotriene receptor 1	-0.564175	0.801404
X	ENSMUSG00000049929	78134	Lpar4	lysophosphatidic acid receptor 4	3.53152	0.203652
X	ENSMUSG00000050921	78826	P2ry10	purinergic receptor P2Y, G-protein coupled 10	0.126666	0.92079
X	ENSMUSG00000054293	213438	P2ry10b	purinergic receptor P2Y, G-protein coupled 10B	7.67821	0.0249977
X	ENSMUSG00000073008	213439	Gpr174	G protein-coupled receptor 174	1.95409	0.498824
X	ENSMUSG00000031239	16431	Itm2a	integral membrane protein 2A	-1.8925	0.328036
X	ENSMUSG00000031242	67028	2610002M06Rik	RIKEN cDNA 2610002M06 gene	-0.111164	0.959981
X	ENSMUSG00000063663	382236	Brwd3	bromodomain and WD repeat domain containing 3	-1.6338	0.296768
X	ENSMUSG00000031245	50887	Hmgn5	high-mobility group nucleosome binding domain 5	-0.0195468	0.988486
X	ENSMUSG00000031246	56726	Sh3bgrl	SH3-binding domain glutamic acid-rich protein like	-0.406205	0.588455
X	ENSMUSG00000048621	622976	Gm6377	predicted gene 6377	10.7373	0.0105082
X	ENSMUSG00000025665	67071	Rps6ka6	ribosomal protein S6 kinase polypeptide 6	-0.730912	0.779499
X	ENSMUSG00000025525	68117	Apool	apolipoprotein O-like	-1.95344	0.383552
X	ENSMUSG00000034607	69693	Pof1b	premature ovarian failure 1B	-0.758858	0.180818
X	ENSMUSG00000025531	12662	Chm	choroidermia (RAB escort protein 1)	1.85042	0.336067
X	ENSMUSG00000034480	54004	Diaph2	diaphanous related formin 2	0.645699	0.445853
X	ENSMUSG00000051323	279653	Pcdh19	protocadherin 19	1.48844	0.517948
X	ENSMUSG00000031250	64103	Tnmd	tenomodulin	-2.10303	0.279032
X	ENSMUSG00000067377	56496	Tspan6	tetraspanin 6	5.58772	0.0553368
X	ENSMUSG00000031253	68792	Srpx2	sushi-repeat-containing protein, X-linked 2	-1.51796	0.492627
X	ENSMUSG00000031256	108062	Cstf2	cleavage stimulation factor, 3' pre-RNA subunit 2	-1.72239	0.167368
X	ENSMUSG00000067369	215201	Trmt2b	TRM2 tRNA methyltransferase 2B	1.99518	0.368592
X	ENSMUSG00000033578	67564	Tmem35a	transmembrane protein 35A	-3.36831	0.183692
X	ENSMUSG00000000223	13497	Drp2	dystrophin related protein 2	-1.3129	0.6199
X	ENSMUSG00000031264	12229	Btk	Bruton agammaglobulinemia tyrosine kinase	0.373604	0.886931
X	ENSMUSG00000079435	19982	Rpl36a	ribosomal protein L36A	-1.05874	0.0106861
X	ENSMUSG00000031266	11605	Gla	galactosidase, alpha	3.02957	0.00820136
X	ENSMUSG00000033460	78248	Armcx1	armadillo repeat containing, X-linked 1	1.1361	0.675904
X	ENSMUSG00000049047	71703	Armcx3	armadillo repeat containing, X-linked 3	-2.20836	0.398195
X	ENSMUSG00000033436	67416	Armcx2	armadillo repeat containing, X-linked 2	1.93576	0.421395
X	ENSMUSG00000052676	215693	Zmat1	zinc finger, matrin type 1	-3.06251	0.247109
X	ENSMUSG00000072969	494468	Armcx5	armadillo repeat containing, X-linked 5	-0.695649	0.717701
X	ENSMUSG00000043384	67298	Gprasp1	G protein-coupled receptor associated sorting protein 1	-1.91451	0.391038
X	ENSMUSG00000051579	66684	Tceal8	transcription elongation factor A (SII)-like 8	-0.552557	0.640305
X	ENSMUSG00000042712	22381	Tceal9	transcription elongation factor A like 9	-0.114384	0.851644
X	ENSMUSG00000046432	12070	Bex3	brain expressed X-linked 3	-1.40842	0.395544
X	ENSMUSG00000031422	56397	Morf4l2	mortality factor 4 like 2	-1.1926	0.612985
X	ENSMUSG00000031425	18823	Plp1	proteolipid protein (myelin) 1	-5.20347	0.0525462
X	ENSMUSG00000042595	245622	Fam199x	family with sequence similarity 199, X-linked	-1.5487	0.369189
X	ENSMUSG00000052854	27206	Nrk	Nik related kinase	-7.08385	0.0171363
X	ENSMUSG00000031438	66889	Rnf128	ring finger protein 128	4.91826	0.00028893
X	ENSMUSG00000031434	75746	Morc4	microrchidia 4	0.410994	0.860339
X	ENSMUSG00000031432	19139	Prps1	phosphoribosyl pyrophosphate synthetase 1	0.43668	0.831028
X	ENSMUSG00000031431	14605	Tsc22d3	TSC22 domain family, member 3	-1.16883	0.188385
X	ENSMUSG00000000266	23947	Mid2	midline 2	0.761178	0.772334
X	ENSMUSG00000031429	53380	Psmd10	proteasome (prosome, macropain) 26S subunit, non-ATPase, 10	1.14535	0.473307
X	ENSMUSG00000079418	666468	Atg4a	autophagy related 4A, cysteine peptidase	-2.27549	0.378185
X	ENSMUSG00000031274	12830	Col4a5	collagen, type IV, alpha 5	-0.184107	0.942744
X	ENSMUSG00000042271	237082	Nxt2	nuclear transport factor 2-like export factor 2	-1.49904	0.548819
X	ENSMUSG00000031278	50790	Acsl4	acyl-CoA synthetase long-chain family member 4	-0.0107409	0.990719
X	ENSMUSG00000047045	209497	Tmem164	transmembrane protein 164	1.24877	0.468143
X	ENSMUSG00000042225	56068	Ammecr1	Alport syndrome, mental retardation, midface hypoplasia and elliptocytosis chromosomal region gene 1	0.0131874	0.992356
X	ENSMUSG00000031283	83453	Chrdl1	chordin-like 1	0.0668079	0.979181
X	ENSMUSG00000031284	18481	Pak3	p21 (RAC1) activated kinase 3	-1.56643	0.179352
X	ENSMUSG00000041353	382245	Tmem29	transmembrane protein 29	1.56313	0.479252
X	ENSMUSG00000025269	77622	Apex2	apurinic/apyrimidinic endonuclease 2	-2.40429	0.353
X	ENSMUSG00000025270	11656	Alas2	aminolevulinic acid synthase 2, erythroid	-0.639494	0.791969
X	ENSMUSG00000025268	80884	Maged2	melanoma antigen, family D, 2	-1.30328	0.5714
X	ENSMUSG00000025266	237107	Gnl3l	guanine nucleotide binding protein-like 3 (nucleolar)-like	-0.158071	0.913394
X	ENSMUSG00000025264	69499	Tsr2	TSR2 20S rRNA accumulation	-0.454883	0.840899
X	ENSMUSG00000041229	320595	Phf8	PHD finger protein 8	-2.06512	0.250149
X	ENSMUSG00000025261	59026	Huwe1	HECT, UBA and WWE domain containing 1	-0.292678	0.675784
X	ENSMUSG00000025260	15108	Hsd17b10	hydroxysteroid (17-beta) dehydrogenase 10	-1.88925	0.197527
X	ENSMUSG00000041133	24061	Smc1a	structural maintenance of chromosomes 1A	-0.278956	0.591702
X	ENSMUSG00000041115	245666	Iqsec2	IQ motif and Sec7 domain 2	0.0739512	0.975879
X	ENSMUSG00000025332	20591	Kdm5c	lysine (K)-specific demethylase 5C	0.971286	0.566359
X	ENSMUSG00000041096	52808	Tspyl2	TSPY-like 2	-2.57809	0.308987
X	ENSMUSG00000045180	110380	Shroom2	shroom family member 2	-2.55821	0.340982
X	ENSMUSG00000047238	75625	Mageh1	melanoma antigen, family H, 1	-1.45852	0.427358
X	ENSMUSG00000050148	54609	Ubqln2	ubiquilin 2	-1.6369	0.455749
X	ENSMUSG00000041633	207474	Kctd12b	potassium channel tetramerisation domain containing 12b	-0.397122	0.881485
X	ENSMUSG00000086316	70123	Nbdy	negative regulator of P-body association	-1.20184	0.485184
X	ENSMUSG00000025283	20229	Sat1	spermidine/spermine N1-acetyl transferase 1	1.48999	0.36906
X	ENSMUSG00000025287	56360	Acot9	acyl-CoA thioesterase 9	-0.953657	0.546729
X	ENSMUSG00000025289	53381	Prdx4	peroxiredoxin 4	0.989589	0.625245
X	ENSMUSG00000071708	20603	Sms	spermine synthase	0.661796	0.785126
X	ENSMUSG00000046873	270669	Mbtps2	membrane-bound transcription factor peptidase, site 2	-1.6785	0.468162
X	ENSMUSG00000031309	110651	Rps6ka3	ribosomal protein S6 kinase polypeptide 3	0.76251	0.691532
X	ENSMUSG00000067194	66235	Eif1ax	eukaryotic translation initiation factor 1A, X-linked	-0.968807	0.142565
X	ENSMUSG00000044150	382252	Bclaf3	Bclaf1 and Thrap3 family member 3	-1.29102	0.584937
X	ENSMUSG00000040990	58194	Sh3kbp1	SH3-domain kinase binding protein 1	4.57414	0.00314485
X	ENSMUSG00000031299	18597	Pdha1	pyruvate dehydrogenase E1 alpha 1	-0.104806	0.908815
X	ENSMUSG00000031295	110094	Phka2	phosphorylase kinase alpha 2	2.22583	0.439482
X	ENSMUSG00000031292	382253	Cdkl5	cyclin-dependent kinase-like 5	-1.15792	0.629498
X	ENSMUSG00000031353	245688	Rbbp7	retinoblastoma binding protein 7, chromatin remodeling factor	-1.02373	0.264799
X	ENSMUSG00000038344	353170	Txlng	taxilin gamma	-1.38062	0.576797
X	ENSMUSG00000031357	67043	Syap1	synapse associated protein 1	-0.35307	0.816994
X	ENSMUSG00000031360	55936	Ctps2	cytidine 5'-triphosphate synthase 2	-0.858911	0.638164
X	ENSMUSG00000031367	108012	Ap1s2	adaptor-related protein complex 1, sigma 2 subunit	1.36398	0.475835
X	ENSMUSG00000031370	22184	Zrsr2	zinc finger (CCCH type), RNA binding motif and serine/arginine rich 2	-0.713076	0.571594
X	ENSMUSG00000040749	20438	Siah1b	siah E3 ubiquitin protein ligase 1B	-0.363703	0.88011
X	ENSMUSG00000015405	70008	Ace2	angiotensin I converting enzyme (peptidyl-dipeptidase A) 2	-2.23646	0.182046
X	ENSMUSG00000031379	69656	Pir	pirin	0.446739	0.867636
X	ENSMUSG00000031380	14205	Vegfd	vascular endothelial growth factor D	-0.339627	0.884968
X	ENSMUSG00000031381	18700	Piga	phosphatidylinositol glycan anchor biosynthesis, class A	-0.297434	0.898438
X	ENSMUSG00000061778	76763	Mospd2	motile sperm domain containing 2	3.40024	0.202364
X	ENSMUSG00000031342	14758	Gpm6b	glycoprotein m6b	-1.13097	0.390813
X	ENSMUSG00000040586	237222	Ofd1	OFD1, centriole and centriolar satellite protein	0.14038	0.935399
X	ENSMUSG00000079316	56382	Rab9	RAB9, member RAS oncogene family	0.481489	0.778416
X	ENSMUSG00000051224	245695	Tceanc	transcription elongation factor A (SII) N-terminal and central domain containing	-0.140779	0.958017
X	ENSMUSG00000000402	54156	Egfl6	EGF-like-domain, multiple 6	-0.377712	0.887386
X	ENSMUSG00000049775	19241	Tmsb4x	thymosin, beta 4, X chromosome	1.43283	0.00514412
X	ENSMUSG00000044583	170743	Tlr7	toll-like receptor 7	4.81549	0.0549675
X	ENSMUSG00000025742	110639	Prps2	phosphoribosyl pyrophosphate synthetase 2	-1.11062	0.483716
X	ENSMUSG00000031358	17692	Msl3	MSL complex subunit 3	-0.882631	0.435131
X	ENSMUSG00000031355	11856	Arhgap6	Rho GTPase activating protein 6	-0.483112	0.855842
X	ENSMUSG00000031352	15159	Hccs	holocytochrome c synthetase	-0.7973	0.727319
3	ENSMUSG00000025255	80892	Zfhx4	zinc finger homeodomain 4	-1.80553	0.204574
3	ENSMUSG00000040374	19302	Pex2	peroxisomal biogenesis factor 2	1.84183	0.477359
3	ENSMUSG00000027499	18767	Pkia	protein kinase inhibitor, alpha	-1.05367	0.663864
3	ENSMUSG00000043542	67306	Zc2hc1a	zinc finger, C2HC-type containing 1A	0.380302	0.859313
3	ENSMUSG00000027500	20257	Stmn2	stathmin-like 2	-1.01121	0.656129
3	ENSMUSG00000027506	21985	Tpd52	tumor protein D52	0.786783	0.259116
3	ENSMUSG00000069114	229055	Zbtb10	zinc finger and BTB domain containing 10	-1.16659	0.532414
3	ENSMUSG00000040209	170753	Zfp704	zinc finger protein 704	-1.14386	0.615527
3	ENSMUSG00000027508	94212	Pag1	phosphoprotein associated with glycosphingolipid microdomains 1	9.66121	0.0188152
3	ENSMUSG00000027533	16592	Fabp5	fatty acid binding protein 5, epidermal	2.2855	4.08893e-08
3	ENSMUSG00000062515	11770	Fabp4	fatty acid binding protein 4, adipocyte	-1.62864	0.0997012
3	ENSMUSG00000027531	55980	Impa1	inositol (myo)-1(or 4)-monophosphatase 1	-0.515186	0.717855
3	ENSMUSG00000027536	66371	Chmp4c	charged multivesicular body protein 4C	0.901065	0.73236
3	ENSMUSG00000027534	74718	Snx16	sorting nexin 16	0.479731	0.778112
3	ENSMUSG00000027550	71710	Lrrcc1	leucine rich repeat and coiled-coil domain containing 1	-0.458792	0.795721
3	ENSMUSG00000027552	13559	E2f5	E2F transcription factor 5	-2.74361	0.266837
3	ENSMUSG00000078784	69126	Rbis	ribosomal biogenesis factor	1.42837	0.339582
3	ENSMUSG00000027555	71934	Car13	carbonic anhydrase 13	-0.35546	0.824284
3	ENSMUSG00000027559	12350	Car3	carbonic anhydrase 3	0.459488	0.851987
3	ENSMUSG00000095788	320832	Sirpb1a	signal-regulatory protein beta 1A	8.67308	0.0237278
3	ENSMUSG00000095028	668101	Sirpb1b	signal-regulatory protein beta 1B	11.4999	0.00401023
3	ENSMUSG00000074677	100038947	Sirpb1c	signal-regulatory protein beta 1C	12.1415	0.00141759
3	ENSMUSG00000078780	381484	Gm5150	predicted gene 5150	10.0839	0.00776511
3	ENSMUSG00000047213	229096	Ythdf3	YTH N6-methyladenosine RNA binding protein 3	-1.23888	0.386649
3	ENSMUSG00000039519	13123	Cyp7b1	cytochrome P450, family 7, subfamily b, polypeptide 1	0.340012	0.887243
3	ENSMUSG00000027599	74252	Armc1	armadillo repeat containing 1	-0.80755	0.468746
3	ENSMUSG00000027601	67472	Mtfr1	mitochondrial fission regulator 1	-1.88378	0.46466
3	ENSMUSG00000069094	18583	Pde7a	phosphodiesterase 7A	-0.0211655	0.992721
3	ENSMUSG00000048106	70808	4632415L05Rik	RRS1 ribosome biogenesis regulator homolog pseudogene	1.00559	0.667027
3	ENSMUSG00000003617	12870	Cp	ceruloplasmin	-0.392972	0.798363
3	ENSMUSG00000027615	12807	Hps3	HPS3, biogenesis of lysosomal organelles complex 2 subunit 1	6.30367	0.0625269
3	ENSMUSG00000002428	20585	Hltf	helicase-like transcription factor	-0.813179	0.69838
3	ENSMUSG00000019528	27357	Gyg	glycogenin	1.99602	0.34561
3	ENSMUSG00000001865	12873	Cpa3	carboxypeptidase A3, mast cell	-0.0973632	0.891568
3	ENSMUSG00000027630	81004	Tbl1xr1	transducin (beta)-like 1X-linked receptor 1	-0.0610657	0.953617
3	ENSMUSG00000102758	635702	Naaladl2	N-acetylated alpha-linked acidic dipeptidase-like 2	2.11739	0.373348
3	ENSMUSG00000027699	13605	Ect2	ect2 oncogene	0.359625	0.894394
3	ENSMUSG00000027698	320024	Nceh1	neutral cholesterol ester hydrolase 1	3.32555	0.0739126
3	ENSMUSG00000039304	22035	Tnfsf10	tumor necrosis factor (ligand) superfamily, member 10	9.82636	0.0179221
3	ENSMUSG00000039286	72007	Fndc3b	fibronectin type III domain containing 3B	-0.752956	0.575433
3	ENSMUSG00000027695	18805	Pld1	phospholipase D1	0.32433	0.891286
3	ENSMUSG00000027692	665113	Tnik	TRAF2 and NCK interacting kinase	-2.30992	0.339572
3	ENSMUSG00000050192	208691	Eif5a2	eukaryotic translation initiation factor 5A2	0.99174	0.719825
3	ENSMUSG00000039221	68028	Rpl22l1	ribosomal protein L22 like 1	-0.736926	0.449988
3	ENSMUSG00000027684	14013	Mecom	MDS1 and EVI1 complex locus	1.53966	0.524258
3	ENSMUSG00000037730	80732	Mynn	myoneurin	-1.82582	0.405175
3	ENSMUSG00000027706	69276	Sec62	SEC62 homolog (S. cerevisiae)	0.387954	0.411778
3	ENSMUSG00000037661	71862	Gpr160	G protein-coupled receptor 160	5.86719	0.0834937
3	ENSMUSG00000037652	241915	Phc3	polyhomeotic 3	-1.26027	0.451724
3	ENSMUSG00000037643	18759	Prkci	protein kinase C, iota	-0.970175	0.604523
3	ENSMUSG00000027660	20482	Skil	SKI-like	1.22696	0.211088
3	ENSMUSG00000027663	22401	Zmat3	zinc finger matrin type 3	-0.845961	0.694712
3	ENSMUSG00000027665	18706	Pik3ca	phosphatidylinositol-4,5-bisphosphate 3-kinase catalytic subunit alpha	-0.933031	0.606609
3	ENSMUSG00000027667	67778	Zfp639	zinc finger protein 639	0.0254132	0.989774
3	ENSMUSG00000027668	67414	Mfn1	mitofusin 1	-0.156301	0.949076
3	ENSMUSG00000027669	14696	Gnb4	guanine nucleotide binding protein (G protein), beta 4	0.303985	0.869391
3	ENSMUSG00000027671	56456	Actl6a	actin-like 6A	-0.31652	0.816268
3	ENSMUSG00000037531	74600	Mrpl47	mitochondrial ribosomal protein L47	1.25652	0.537337
3	ENSMUSG00000027673	66046	Ndufb5	NADH:ubiquinone oxidoreductase subunit B5	0.0413708	0.945618
3	ENSMUSG00000027677	67120	Ttc14	tetratricopeptide repeat domain 14	0.647487	0.721163
3	ENSMUSG00000027680	14359	Fxr1	fragile X mental retardation gene 1, autosomal homolog	0.875804	0.196065
3	ENSMUSG00000027679	67713	Dnajc19	DnaJ heat shock protein family (Hsp40) member C19	0.159603	0.938765
3	ENSMUSG00000037400	76295	Atp11b	ATPase, class VI, type 11B	0.695286	0.537338
3	ENSMUSG00000027708	114893	Dcun1d1	DCN1, defective in cullin neddylation 1, domain containing 1 (S. cerevisiae)	1.12899	0.410736
3	ENSMUSG00000027709	72039	Mccc1	methylcrotonoyl-Coenzyme A carboxylase 1 (alpha)	0.0271873	0.989821
3	ENSMUSG00000027710	229211	Acad9	acyl-Coenzyme A dehydrogenase family, member 9	-1.52698	0.419039
3	ENSMUSG00000033883	241944	Zfp267	zinc finger protein 267	-1.79597	0.497208
3	ENSMUSG00000027712	11747	Anxa5	annexin A5	0.800028	0.0916947
3	ENSMUSG00000027714	50911	Exosc9	exosome component 9	0.332763	0.828541
3	ENSMUSG00000027715	12428	Ccna2	cyclin A2	-1.01713	0.694783
3	ENSMUSG00000037270	229227	4932438A13Rik	RIKEN cDNA 4932438A13 gene	-0.230581	0.870321
3	ENSMUSG00000027718	60505	Il21	interleukin 21	8.90047	0.0243697
3	ENSMUSG00000037225	14173	Fgf2	fibroblast growth factor 2	0.499185	0.848103
3	ENSMUSG00000050174	229228	Nudt6	nudix (nucleoside diphosphate linked moiety X)-type motif 6	1.2274	0.601622
3	ENSMUSG00000027722	57815	Spata5	spermatogenesis associated 5	-2.60275	0.258563
3	ENSMUSG00000037211	24063	Spry1	sprouty RTK signaling antagonist 1	-1.50792	0.469471
3	ENSMUSG00000044864	99696	Ankrd50	ankyrin repeat domain 50	0.657832	0.706675
3	ENSMUSG00000025757	18415	Hspa4l	heat shock protein 4 like	2.34354	0.118685
3	ENSMUSG00000025758	20873	Plk4	polo like kinase 4	-2.54418	0.258883
3	ENSMUSG00000025759	72175	Mfsd8	major facilitator superfamily domain containing 8	-0.858945	0.712664
3	ENSMUSG00000025762	214048	Larp1b	La ribonucleoprotein domain family, member 1B	-0.853854	0.560754
3	ENSMUSG00000049940	70804	Pgrmc2	progesterone receptor membrane component 2	0.124901	0.849743
3	ENSMUSG00000025764	269424	Jade1	jade family PHD finger 1	-0.060805	0.974147
3	ENSMUSG00000059834	67161	Sclt1	sodium channel and clathrin linker 1	2.01894	0.373567
3	ENSMUSG00000025766	73852	D3Ertd751e	DNA segment, Chr 3, ERATO Doi 751, expressed	4.02131	0.178612
3	ENSMUSG00000037892	73173	Pcdh18	protocadherin 18	-1.64998	0.491406
3	ENSMUSG00000027737	26570	Slc7a11	solute carrier family 7 (cationic amino acid transporter, y+ system), member 11	7.76781	0.0024787
3	ENSMUSG00000023087	12457	Noct	nocturnin	-0.585073	0.795398
3	ENSMUSG00000037174	69257	Elf2	E74-like factor 2	0.632612	0.642308
3	ENSMUSG00000037152	66377	Ndufc1	NADH:ubiquinone oxidoreductase subunit C1	-0.776255	0.324404
3	ENSMUSG00000063273	74838	Naa15	N(alpha)-acetyltransferase 15, NatA auxiliary subunit	-0.494212	0.542569
3	ENSMUSG00000027739	19338	Rab33b	RAB33B, member RAS oncogene family	1.47202	0.55805
3	ENSMUSG00000037111	73251	Setd7	SET domain containing (lysine methyltransferase) 7	0.163986	0.926394
3	ENSMUSG00000074604	211666	Mgst2	microsomal glutathione S-transferase 2	0.16594	0.943269
3	ENSMUSG00000061143	433586	Maml3	mastermind like transcriptional coactivator 3	0.523377	0.820893
3	ENSMUSG00000044167	56458	Foxo1	forkhead box O1	1.00235	0.499733
3	ENSMUSG00000027742	67542	Cog6	component of oligomeric golgi complex 6	-3.12445	0.135634
3	ENSMUSG00000048332	108927	Lhfp	lipoma HMGIC fusion partner	-1.34936	0.442887
3	ENSMUSG00000042997	212114	Nhlrc3	NHL repeat containing 3	1.91944	0.411973
3	ENSMUSG00000049504	212127	Proser1	proline and serine rich 1	-3.13165	0.147449
3	ENSMUSG00000027746	67890	Ufm1	ubiquitin-fold modifier 1	2.52124	0.0560091
3	ENSMUSG00000027750	50706	Postn	periostin, osteoblast specific factor	-0.465206	0.690512
3	ENSMUSG00000027751	56790	Supt20	suppressor of Ty 20	0.342565	0.860269
3	ENSMUSG00000027752	69639	Exosc8	exosome component 8	-0.499761	0.781231
3	ENSMUSG00000036632	66248	Alg5	asparagine-linked glycosylation 5 (dolichyl-phosphate beta-glucosyltransferase)	1.64368	0.181311
3	ENSMUSG00000036615	170767	Rfxap	regulatory factor X-associated protein	0.863009	0.715591
3	ENSMUSG00000036580	229285	Spg20	spastic paraplegia 20, spartin (Troyer syndrome) homolog (human)	-0.596906	0.768273
3	ENSMUSG00000027797	13175	Dclk1	doublecortin-like kinase 1	0.876302	0.550793
3	ENSMUSG00000027799	26422	Nbea	neurobeachin	0.934959	0.703587
3	ENSMUSG00000027800	17112	Tm4sf1	transmembrane 4 superfamily member 1	-1.20492	0.473906
3	ENSMUSG00000027803	97064	Wwtr1	WW domain containing transcription regulator 1	-1.43433	0.166839
3	ENSMUSG00000036513	52245	Commd2	COMM domain containing 2	-0.568702	0.760274
3	ENSMUSG00000036503	24017	Rnf13	ring finger protein 13	-1.11804	0.401485
3	ENSMUSG00000027805	18645	Pfn2	profilin 2	-1.04171	0.607633
3	ENSMUSG00000027806	72033	Tsc22d2	TSC22 domain family, member 2	-0.0917574	0.945981
3	ENSMUSG00000027808	28146	Serp1	stress-associated endoplasmic reticulum protein 1	0.398821	0.442403
3	ENSMUSG00000027810	229317	Eif2a	eukaryotic translation initiation factor 2A	-1.41598	0.408783
3	ENSMUSG00000075700	69227	Selenot	selenoprotein T	0.317857	0.816223
3	ENSMUSG00000036432	20439	Siah2	siah E3 ubiquitin protein ligase 2	-0.528501	0.803639
3	ENSMUSG00000050075	229323	Gpr171	G protein-coupled receptor 171	6.13153	0.0263509
3	ENSMUSG00000036381	140795	P2ry14	purinergic receptor P2Y, G-protein coupled, 14	0.557774	0.769203
3	ENSMUSG00000051431	84111	Gpr87	G protein-coupled receptor 87	0.678544	0.744292
3	ENSMUSG00000036362	74191	P2ry13	purinergic receptor P2Y, G-protein coupled 13	10.931	0.00955097
3	ENSMUSG00000036353	70839	P2ry12	purinergic receptor P2Y, G-protein coupled 12	1.85043	0.518648
3	ENSMUSG00000036334	242050	Igsf10	immunoglobulin superfamily, member 10	-0.647781	0.709223
3	ENSMUSG00000036951	229333	C130079G13Rik	RIKEN cDNA C130079G13 gene	-2.27658	0.0746609
3	ENSMUSG00000070465	676914	Gm9696	arylacetamide deacetylase-like 2 pseudogene	-1.16732	0.612377
3	ENSMUSG00000027761	67758	Aadac	arylacetamide deacetylase	0.186763	0.9191
3	ENSMUSG00000027763	56758	Mbnl1	muscleblind like splicing factor 1	0.0381836	0.927908
3	ENSMUSG00000027765	18441	P2ry1	purinergic receptor P2Y, G-protein coupled 1	1.28472	0.576368
3	ENSMUSG00000036894	74012	Rap2b	RAP2B, member of RAS oncogene family	-0.00976659	0.986957
3	ENSMUSG00000027770	72162	Dhx36	DEAH (Asp-Glu-Ala-His) box polypeptide 36	-0.018121	0.989919
3	ENSMUSG00000027820	17380	Mme	membrane metallo endopeptidase	0.596781	0.70521
3	ENSMUSG00000027822	11416	Slc33a1	solute carrier family 33 (acetyl-CoA transporter), member 1	3.18823	0.280589
3	ENSMUSG00000027823	229363	Gmps	guanine monophosphate synthetase	-1.12274	0.551891
3	ENSMUSG00000027828	67437	Ssr3	signal sequence receptor, gamma	0.424406	0.594271
3	ENSMUSG00000034640	99929	Tiparp	TCDD-inducible poly(ADP-ribose) polymerase	0.596472	0.312723
3	ENSMUSG00000027829	56706	Ccnl1	cyclin L1	-0.294705	0.528789
3	ENSMUSG00000027832	19288	Ptx3	pentraxin related gene	2.58178	0.277279
3	ENSMUSG00000027833	20429	Shox2	short stature homeobox 2	-2.18012	0.398884
3	ENSMUSG00000034544	66880	Rsrc1	arginine/serine-rich coiled-coil 1	-0.474209	0.527774
3	ENSMUSG00000027774	28030	Gfm1	G elongation factor, mitochondrial 1	1.79649	0.488309
3	ENSMUSG00000047557	17035	Lxn	latexin	0.10694	0.963123
3	ENSMUSG00000049404	109222	Rarres1	retinoic acid receptor responder (tazarotene induced) 1	-0.215769	0.925927
3	ENSMUSG00000027775	66868	Mfsd1	major facilitator superfamily domain containing 1	0.855464	0.162204
3	ENSMUSG00000034349	70099	Smc4	structural maintenance of chromosomes 4	-0.278696	0.586002
3	ENSMUSG00000034317	66949	Trim59	tripartite motif-containing 59	-1.14609	0.643875
3	ENSMUSG00000027782	16649	Kpna4	karyopherin (importin) alpha 4	-0.0911561	0.881328
3	ENSMUSG00000027784	242083	Ppm1l	protein phosphatase 1 (formerly 2C)-like	4.93422	0.12759
3	ENSMUSG00000027787	97112	Nmd3	NMD3 ribosome export adaptor	0.846395	0.720224
[truncated: 8,813 more rows]
